# Supplementary material for: Fundraising and vote distribution: A non-equilibrium statistical approach
Source: PLoS One. 2019 Oct 30;14(10):e0223059. doi: 10.1371/journal.pone.0223059 (PMC6821074; doi:10.1371/journal.pone.0223059)
Supplement: S1 Table — The table is a comma separated file (CSV) with four columns: the state, the candidate number, the total money spent in Brazilian reais, and the total number of votes. (CSV) [file pone.0223059.s001.csv]

State	Candidate Number	Money (R$ Reais)	Votes
AC	1919	35504.34	515
AC	1212	397136.76	11397
AC	5012	1580.00	15
AC	1321	66093.33	1913
AC	1144	296327.21	13610
AC	4321	1023.06	665
AC	2222	676810.38	13431
AC	1122	86645.00	6707
AC	1123	44979.90	2354
AC	9090	150900.75	1994
AC	5533	546471.72	17300
AC	3131	103850.00	5871
AC	5524	24109.12	956
AC	4554	3199.00	227
AC	4343	52319.07	1377
AC	5051	3180.04	383
AC	5500	5400.00	245
AC	2525	201822.20	6451
AC	1111	78021.60	2866
AC	5431	0.00	237
AC	4040	339750.98	26448
AC	6513	117446.27	13738
AC	5050	1580.00	37
AC	1733	0.00	5
AC	1310	29950.00	1025
AC	7070	13207.80	1154
AC	4510	15797.20	924
AC	7777	174081.85	4717
AC	1112	99993.40	186
AC	1377	0.00	103
AC	2323	17717.50	3487
AC	1400	560422.02	3842
AC	1012	470999.17	17903
AC	2500	530.08	962
AC	2727	49715.71	3343
AC	5432	0.00	254
AC	1314	405006.67	39844
AC	1313	399354.02	18395
AC	1399	0.00	5
AC	1311	0.00	139
AC	2580	3545.60	2011
AC	4325	10780.00	1199
AC	1101	5058.00	206
AC	1331	736866.25	20876
AC	1333	249439.40	9896
AC	5555	3467.40	205
AC	4567	32564.00	4518
AC	4500	43481.85	4104
AC	2533	3754.00	663
AC	4545	125273.14	23466
AC	4444	135993.84	11229
AC	3333	19271.14	668
AC	4399	13447.07	838
AC	1555	657090.41	18372
AC	2555	4656.00	1135
AC	2577	4517.76	525
AC	1365	0.00	135
AC	2020	630276.03	12126
AC	7088	0.00	345
AC	1515	321399.93	20339
AC	2515	1520.00	145
AC	2511	7030.00	10306
AL	1144	2400.00	0
AL	2845	4522.85	116
AL	3656	0.00	149
AL	5500	6718.40	1685
AL	2525	32349.84	1519
AL	1111	1534007.44	98231
AL	1077	2133.60	2776
AL	1444	118005.81	6366
AL	2014	45191.99	758
AL	1313	525799.99	53284
AL	2850	0.00	427
AL	2855	43674.73	3782
AL	4333	1500.00	271
AL	3333	9653.45	7464
AL	3131	37829.65	1577
AL	4566	432515.76	8515
AL	3644	0.00	211
AL	1551	0.00	261
AL	1555	61670.10	2190
AL	2555	1200.00	709
AL	1556	91620.00	4798
AL	2311	6893.80	5836
AL	1414	141506.87	5027
AL	5010	2750.40	2573
AL	1122	34387.50	8596
AL	9090	1323921.12	82582
AL	2777	0.00	1159
AL	2828	10200.00	2349
AL	4555	53017.08	5280
AL	2820	0.00	35
AL	4553	4422.08	61
AL	3300	1000.00	186
AL	4044	0.00	341
AL	4040	0.00	483
AL	2266	2281353.43	76706
AL	1011	15658.40	1768
AL	1013	900.00	0
AL	2323	1310049.35	13986
AL	5001	0.00	145
AL	5000	1176.50	1755
AL	5005	110.00	109
AL	1133	2400.00	0
AL	7788	6520.30	0
AL	2838	39779.51	4568
AL	3311	800.00	508
AL	2835	1500.00	20
AL	3312	1000.00	44
AL	4545	1897203.49	119582
AL	5578	4000.00	102
AL	4512	2360.00	1093
AL	1533	147585.25	10307
AL	2888	228569.14	58095
AL	1001	0.00	3194
AL	1000	900.00	1070
AL	2299	2224.00	80
AL	2800	362441.34	64435
AL	2882	1400.00	0
AL	2880	5530.00	3227
AL	2833	0.00	181
AL	1580	132080.15	3864
AL	1500	138117.17	3783
AL	1033	4080.40	206
AL	1212	1828213.05	88125
AL	2811	3500.00	978
AL	2812	41943.91	12194
AL	1200	15691.72	0
AL	4444	421840.71	66910
AL	7000	746398.16	27116
AL	1599	217896.27	14553
AL	4377	1500.00	857
AL	2899	0.00	333
AL	1023	900.00	0
AL	1022	15445.34	425
AL	1100	2400.00	0
AL	1515	1262000.00	123317
AL	1516	0.00	119
AL	2356	1360.00	52
AL	1510	147901.57	15102
AL	1512	15700.00	281
AL	1166	2400.00	38
AL	3636	0.00	0
AL	3633	2500.00	1769
AL	5050	500.00	997
AL	2344	1360.00	18
AL	1052	0.00	85
AL	2346	1360.00	0
AL	4000	0.00	734
AL	4513	4422.08	0
AL	7070	5581.50	173
AL	7777	835334.63	135929
AL	1113	2400.00	0
AL	1112	97812.04	3517
AL	4550	7827.08	740
AL	4595	0.00	72
AL	1560	0.00	13
AL	2505	14248.24	1901
AL	4599	108941.78	4170
AL	2500	4308.94	2273
AL	2727	0.00	839
AL	4312	5700.00	680
AL	2870	51636.04	7188
AL	2877	139719.67	19392
AL	4099	737.16	662
AL	1178	112106.91	15384
AL	4505	0.00	54
AL	4500	1012096.28	47097
AL	2333	116555.44	4394
AL	1044	900.00	0
AL	5444	6014.80	1045
AL	1616	17743.31	1752
AL	4589	0.00	63
AL	4567	30442.38	3354
AM	1919	49340.00	2883
AM	1234	32814.50	3595
AM	2299	22120.00	584
AM	1321	3681.81	110
AM	1300	8192.81	1475
AM	1222	4110.00	0
AM	5011	8077.81	1448
AM	3636	52268.13	5247
AM	3346	4197.97	724
AM	1122	1345837.75	71878
AM	1344	2467.52	36
AM	5033	0.00	352
AM	1522	2900.00	768
AM	5522	1079250.44	53020
AM	4350	2237.50	0
AM	4022	750.00	171
AM	5525	706103.62	89453
AM	4455	0.00	510
AM	4432	1050.00	247
AM	4404	21875.50	2933
AM	3600	144300.90	6461
AM	5050	1761.77	651
AM	5051	3083.60	577
AM	1900	155637.35	18950
AM	2525	2408957.81	103904
AM	1717	7900.00	2792
AM	1616	580.00	652
AM	5515	0.00	0
AM	4413	1187.50	760
AM	3101	29875.65	2924
AM	4411	44744.10	5585
AM	5077	1520.00	397
AM	7777	0.00	520
AM	5151	0.00	120
AM	3300	5757.66	656
AM	5012	5823.75	479
AM	4405	0.00	366
AM	4456	1237.50	300
AM	2111	2000.00	542
AM	1030	0.00	51
AM	1010	232304.09	48281
AM	1207	5221.00	783
AM	1212	38321.00	2426
AM	2323	1553728.35	113646
AM	1315	487436.53	46927
AM	5000	3111.90	672
AM	1313	2430.00	1673
AM	1312	15142.52	9775
AM	4422	1187.50	162
AM	9090	88866.30	5337
AM	3122	1166.65	0
AM	4044	750.00	408
AM	1333	11963.85	1377
AM	5555	1063484.50	166281
AM	4310	1850.00	1443
AM	1512	124578.72	16089
AM	4444	0.00	1320
AM	4445	837.50	390
AM	4446	0.00	453
AM	1015	1100.00	32
AM	4040	23377.80	49275
AM	4423	0.00	180
AM	4545	5633092.26	250916
AM	2014	8800.00	2033
AM	9007	0.00	1421
AM	1555	763283.58	62999
AM	4050	750.00	196
AM	6565	1780866.95	58766
AM	1600	520.00	572
AM	4077	40146.90	5157
AM	5080	0.00	50
AM	2222	2863263.04	120060
AM	5577	28475.65	2426
AM	2727	1721.00	520
AM	3344	0.00	1620
AM	1515	1119742.02	117955
AM	3131	165716.00	16064
AM	2100	100.00	364
AM	1414	1189098.00	69708
AM	7035	650.00	207
AP	4301	5585.00	254
AP	2716	720.00	16
AP	7070	11442.40	10286
AP	2323	34050.00	3093
AP	1111	0.00	5715
AP	5580	5275.00	2019
AP	7755	384000.00	7300
AP	2014	369491.90	9678
AP	2011	891.00	80
AP	2010	8044.80	972
AP	2012	2040.00	886
AP	1313	221720.35	11593
AP	1312	235767.73	16162
AP	2707	8560.03	5291
AP	2855	128371.34	3531
AP	2700	720.00	65
AP	3333	600.00	0
AP	3131	600.00	452
AP	6566	482000.00	8707
AP	7788	3100.00	241
AP	1410	12613.90	1972
AP	2790	2083.40	889
AP	1380	24915.27	4362
AP	5011	1300.00	0
AP	5013	1300.00	458
AP	9098	201780.60	8515
AP	4321	2051.90	751
AP	9090	34700.90	6756
AP	2828	11839.90	629
AP	9012	0.00	1312
AP	4040	263920.10	21108
AP	5569	1760.00	1824
AP	5412	413632.50	7564
AP	5566	0.00	460
AP	2789	1345.00	14
AP	4411	34493.16	4818
AP	1256	9693.50	53
AP	1010	89373.20	13798
AP	1234	11068.30	1324
AP	2525	8430.00	210
AP	1236	0.00	7443
AP	5000	1300.00	0
AP	1230	8564.00	30
AP	5005	1900.00	238
AP	5008	1739.90	0
AP	9001	6187.40	3565
AP	7787	8100.00	739
AP	4545	177000.38	9667
AP	5089	2100.00	202
AP	2040	9966.90	371
AP	5577	1600.00	34
AP	1414	128713.96	2127
AP	5081	1300.00	29
AP	5080	1300.00	2220
AP	1222	9788.50	296
AP	1220	9588.50	167
AP	1340	35063.80	6563
AP	2290	0.00	1174
AP	1321	650.00	719
AP	2800	426484.00	1412
AP	4343	30974.90	7918
AP	1580	0.00	19
AP	5544	1850.00	146
AP	5151	0.00	183
AP	1212	81937.90	22134
AP	1213	11931.90	992
AP	2580	30000.00	3843
AP	5021	1300.00	1698
AP	5026	1300.00	7
AP	5555	89307.50	7278
AP	6544	83925.10	2461
AP	7080	2200.00	521
AP	2899	2724.40	755
AP	5423	716.00	362
AP	2020	235552.22	12485
AP	1100	70312.47	9247
AP	1515	1241586.04	17542
AP	1514	6837.65	371
AP	2511	0.00	417
AP	1513	9223.00	362
AP	1512	72422.40	18709
AP	5115	0.00	104
AP	1167	6889.50	143
AP	5110	0.00	46
AP	5112	0.00	681
AP	3636	23665.52	1598
AP	1201	13018.50	263
AP	1200	12054.00	221
AP	5523	3200.00	1748
AP	5055	1300.00	442
AP	5050	11227.90	2357
AP	1616	4344.34	1814
AP	2222	2060000.00	18661
AP	7777	19089.40	1379
AP	4590	0.00	249
AP	1112	229603.00	5947
AP	2747	738.40	0
AP	2727	66697.00	10478
AP	4090	0.00	1230
AP	5533	11738.30	1653
AP	4500	0.00	23
AP	2333	6154.40	765
AP	1600	1645.34	31
AP	5444	0.00	14
AP	4512	300.00	0
AP	2000	891.00	541
AP	2007	600.00	62
AP	4567	300.00	0
AP	1478	176343.59	10007
BA	1788	1518.40	137
BA	1305	20.30	244
BA	2033	13153.40	324
BA	5170	800.00	254
BA	5177	8856.40	1153
BA	1301	547875.51	82661
BA	1144	905754.99	148628
BA	1303	481625.43	48531
BA	1200	7524.00	0
BA	2222	1150445.79	101663
BA	2845	0.00	322
BA	3612	1234.00	1137
BA	2840	0.00	169
BA	4005	0.00	159
BA	4026	14871.48	2732
BA	7001	0.00	475
BA	5078	250.00	44
BA	5079	250.00	0
BA	4022	60139.37	6182
BA	2220	400.00	85
BA	4020	2440.00	555
BA	1300	2932987.83	125862
BA	5070	250.00	0
BA	1963	4058.00	5410
BA	5076	250.00	96
BA	3651	2651.36	348
BA	5500	1225075.56	72013
BA	1222	10546.64	1299
BA	2525	0.00	4153
BA	1111	1606582.40	169215
BA	1777	23990.73	6268
BA	2526	1813487.01	110662
BA	2521	0.00	0
BA	1770	2000.00	811
BA	5580	283281.26	83658
BA	2522	2484714.23	89118
BA	3122	0.00	0
BA	2529	8180.34	4850
BA	3169	0.00	0
BA	5059	250.00	80
BA	7007	0.00	0
BA	2806	0.00	228
BA	2244	1313858.59	16694
BA	2014	12934.20	341
BA	2012	248930.84	74836
BA	5065	250.00	0
BA	1700	41748.52	4978
BA	4467	2000.00	1216
BA	5066	2618.50	684
BA	1313	1136899.76	125159
BA	1312	653282.39	98871
BA	1311	474633.13	50681
BA	1310	797416.80	123284
BA	2851	0.00	10
BA	2707	0.00	420
BA	2855	31610.00	5095
BA	4333	1669.40	4900
BA	3333	14401.52	2512
BA	7047	1448.00	88
BA	4567	2854345.51	117671
BA	5030	700.00	633
BA	3133	0.00	0
BA	5511	0.00	1768
BA	5512	87922.81	56206
BA	2550	0.00	364
BA	2552	994621.22	88334
BA	2555	3521015.65	101924
BA	4012	43608.57	0
BA	6565	1402311.44	135382
BA	1393	0.00	151
BA	2315	4000.00	51
BA	4400	20449.50	34124
BA	1418	0.00	163
BA	1559	99811.02	47
BA	4080	161606.75	0
BA	4480	0.00	290
BA	5007	0.00	21
BA	1410	1293129.63	159840
BA	5089	6363.90	1330
BA	1567	250.00	0
BA	5188	0.00	0
BA	2066	41604.60	6643
BA	1322	484708.98	114965
BA	2288	1877675.64	111643
BA	5012	2886.90	2288
BA	5014	250.00	156
BA	5015	4624.75	844
BA	5002	2049.40	399
BA	4321	601.00	660
BA	1540	161770.58	0
BA	1122	13816.87	3246
BA	1123	1082853.63	110822
BA	9090	368925.70	46555
BA	2777	0.00	427
BA	3166	0.00	0
BA	3678	2172.00	0
BA	2828	0.00	200
BA	2829	1200.00	444
BA	2825	0.00	68
BA	4555	2896604.49	120479
BA	7014	900.00	1781
BA	4550	7358.40	426
BA	4044	15539.89	2746
BA	5099	2536.43	2512
BA	5055	2838.40	844
BA	2540	0.00	254
BA	4040	425488.27	21959
BA	3663	2172.00	0
BA	2544	820.00	1935
BA	6510	1256847.30	65171
BA	2300	221741.99	36779
BA	9088	1518.40	9
BA	2789	0.00	583
BA	5095	250.00	0
BA	4411	269.90	175
BA	5132	0.00	176
BA	3621	400.00	0
BA	1526	0.00	136
BA	4477	132152.72	12882
BA	1250	14402.47	694
BA	7733	3124.00	75
BA	1388	2158.40	0
BA	1400	5979037.10	71372
BA	1010	147108.25	117470
BA	1012	177134.59	116912
BA	1013	1448.00	1042
BA	1234	1204070.16	130583
BA	2323	0.00	633
BA	5000	1180.00	2735
BA	1230	13925.77	1165
BA	1231	7696.72	1560
BA	5005	15229.50	4781
BA	1233	320159.12	28276
BA	1133	17816.67	6960
BA	1334	191046.84	31503
BA	5009	250.00	82
BA	1336	186338.93	56507
BA	1331	254454.67	63624
BA	1330	90838.40	55636
BA	1333	7314.54	3945
BA	2514	3220.01	1320
BA	3151	0.00	0
BA	7027	0.00	138
BA	7025	30460.00	4857
BA	7789	2124.00	318
BA	4355	3528.40	1476
BA	4545	3798218.31	108476
BA	5121	0.00	183
BA	5122	800.00	391
BA	5123	78027.06	11624
BA	5112	800.00	0
BA	4055	31261.25	901
BA	5088	250.00	0
BA	4048	10616.12	1080
BA	2040	22704.41	2056
BA	1932	0.00	0
BA	5577	461799.22	105776
BA	2577	725321.12	13245
BA	5081	270.30	854
BA	5087	250.00	61
BA	2570	349269.66	55170
BA	3677	0.00	144
BA	2757	17700.00	0
BA	1535	0.00	0
BA	1533	36100.00	4694
BA	2727	4744.00	1971
BA	2811	0.00	222
BA	1350	419905.35	64265
BA	2050	1100.00	0
BA	2830	0.00	174
BA	1000	284020.08	23017
BA	3610	1028.00	531
BA	5010	2850.00	1035
BA	2299	400.00	37
BA	3613	0.00	1140
BA	7788	239679.36	56230
BA	5011	0.00	575
BA	3619	2172.00	0
BA	5033	44995.15	3528
BA	1346	1580826.97	111252
BA	4434	2513.85	264
BA	2808	0.00	48
BA	5116	2538.20	0
BA	4431	0.00	288
BA	4433	0.00	1086
BA	5138	4690.60	3141
BA	5158	0.00	33
BA	7017	0.00	532
BA	2800	4066.20	767
BA	2801	0.00	322
BA	4343	785542.40	22782
BA	7013	0.00	157
BA	1900	0.00	817
BA	2882	19994.78	2847
BA	3699	228.00	393
BA	2880	1696.00	66
BA	7712	3792396.11	95698
BA	1980	1700.00	2623
BA	3690	0.00	5667
BA	2888	25872.24	7449
BA	2562	0.00	431
BA	1988	300.00	0
BA	4533	112103.89	9557
BA	5151	6500.00	0
BA	7070	0.00	0
BA	2708	0.00	207
BA	5454	104367.08	7306
BA	4323	71716.60	2428
BA	5020	250.00	0
BA	1212	58486.05	12242
BA	1213	14267.91	1384
BA	3601	0.00	687
BA	5152	0.00	392
BA	3615	3274.00	933
BA	2810	0.00	63
BA	2580	466593.60	16908
BA	5021	2111.62	1523
BA	4325	16348.00	1376
BA	4322	1840.00	1565
BA	5133	132629.51	18063
BA	2044	0.00	670
BA	2588	76980.19	24823
BA	5555	0.00	12677
BA	4441	0.00	141
BA	5155	2714.90	600
BA	6522	1031797.27	72682
BA	1593	11739.71	1207
BA	1911	0.00	2459
BA	7000	1448.00	132
BA	5100	23523.64	1734
BA	1914	0.00	0
BA	3177	0.00	0
BA	5017	250.00	27
BA	1620	6656.31	7263
BA	2899	0.00	238
BA	3604	228.00	71
BA	1022	27947.30	0
BA	4077	1954.82	1199
BA	4404	0.00	988
BA	4450	0.00	160
BA	2020	304002.40	161438
BA	1518	2424687.46	222164
BA	2022	13153.40	718
BA	4423	0.00	570
BA	1515	424412.46	6241
BA	5022	0.00	287
BA	1516	5414.69	1609
BA	2510	0.00	518
BA	1510	660866.00	57362
BA	1512	4900.00	2749
BA	5115	0.00	975
BA	2815	0.00	392
BA	3114	0.00	0
BA	2864	0.00	387
BA	5110	12800.00	2341
BA	3602	0.00	132
BA	3636	58329.63	6189
BA	3637	149074.63	39904
BA	5119	150.00	609
BA	1359	0.00	194
BA	3131	0.00	0
BA	4452	0.00	277
BA	3600	0.00	5008
BA	4456	1948.00	1016
BA	4455	0.00	698
BA	5529	398045.82	77045
BA	5528	996833.13	66215
BA	1090	8493.98	478
BA	5090	24262.63	5713
BA	5050	3990.00	3209
BA	5051	5822.08	1944
BA	5052	7297.00	1121
BA	5060	9914.02	3599
BA	2345	6600.00	1566
BA	1366	7610.00	1225
BA	2347	2002.00	0
BA	2827	3806.01	741
BA	5199	0.00	1256
BA	2340	32082.68	1848
BA	4000	33651.63	8394
BA	4001	15456.12	1726
BA	7077	0.00	1722
BA	4004	1200.00	903
BA	5190	13459.60	5883
BA	5193	2264.01	1320
BA	5192	8170.90	18655
BA	7777	593207.32	63649
BA	1110	2400.00	0
BA	1115	2093692.87	125605
BA	2822	0.00	1085
BA	2030	15500.00	987
BA	1755	3290.44	1969
BA	4422	1448.00	0
BA	2500	2040.00	1930
BA	4310	0.00	1617
BA	1713	0.00	397
BA	4312	0.00	1229
BA	4313	27200.00	22398
BA	2877	0.00	514
BA	4318	271.00	241
BA	1797	3135.00	207
BA	4099	24104.52	1523
BA	2301	8500.00	309
BA	9001	30000.00	18084
BA	2818	0.00	84
BA	5533	347053.27	51676
BA	5531	1448.00	52
BA	5530	1448.00	117
BA	1789	0.72	478
BA	4500	3858.00	2370
BA	1717	18094.94	4806
BA	5125	48900.00	5917
BA	5040	830.00	595
BA	1919	382648.23	95158
BA	4013	440362.94	96134
BA	2744	0.00	379
BA	2233	0.00	1417
BA	4010	129543.78	54172
BA	5108	0.00	19
BA	7061	0.00	328
BA	2002	13171.80	474
BA	1616	2891.76	304
BA	2000	6698.40	0
BA	5556	0.00	518
BA	1363	584383.30	81414
BA	5091	250.00	304
BA	2533	605802.37	61899
BA	2530	0.00	97
BA	4580	300.00	361
CE	1140	1724.00	23
CE	2711	750.00	268
CE	1300	2499.20	6774
CE	7070	10000.00	1293
CE	4005	30585.34	446
CE	5454	219891.40	5097
CE	4478	600.00	0
CE	5078	0.00	449
CE	4300	7495.91	1513
CE	4574	0.00	295
CE	4020	49353.48	2009
CE	4007	6905.34	618
CE	3650	0.00	822
CE	2323	629806.84	147044
CE	7777	821903.21	221567
CE	1777	1019721.64	107734
CE	1944	600.00	15
CE	1914	3270.00	2927
CE	2019	50.00	485
CE	2244	3487.90	2147
CE	2014	50.00	2250
CE	1314	89587.08	15676
CE	1090	15391.91	979
CE	1312	155239.03	35952
CE	1310	2000.00	359
CE	4334	2430.00	342
CE	2700	4359.20	3342
CE	3333	879635.03	12472
CE	4033	8990.34	355
CE	4567	0.00	1265
CE	4565	3167.40	1598
CE	3643	0.00	480
CE	3640	1000.00	1969
CE	4011	59235.35	1962
CE	1555	1107084.45	60201
CE	6565	1732704.71	80578
CE	5555	464670.38	21421
CE	1011	5219.91	1478
CE	7778	8166.00	1173
CE	1414	0.00	202
CE	2399	1448.00	579
CE	5010	3358.40	3446
CE	5011	1000.00	0
CE	5012	1830.00	1113
CE	1321	188715.89	18535
CE	9099	1201160.75	91085
CE	5151	100.00	1917
CE	4320	4797.41	232
CE	4322	18575.91	4776
CE	9090	917699.02	185226
CE	3678	14620.24	3481
CE	4000	6753.74	0
CE	2828	2005.51	453
CE	9011	355239.78	60669
CE	9013	188260.00	19837
CE	4044	52390.47	1365
CE	4045	3843.12	0
CE	1717	54890.00	36488
CE	5569	1000.00	0
CE	4043	7012.84	204
CE	5090	1500.00	368
CE	4343	558863.08	13431
CE	6513	9286.95	593
CE	4412	0.00	0
CE	1522	0.00	389
CE	7011	120860.10	29217
CE	1010	1298625.96	117930
CE	1529	900.00	27
CE	1234	1040065.35	125360
CE	2525	1076818.64	277774
CE	5001	2600.00	2558
CE	5000	4480.00	4647
CE	3660	0.00	515
CE	5005	5729.35	1034
CE	5004	1300.00	463
CE	1133	1524631.84	47377
CE	1331	779665.02	121640
CE	4060	18990.34	758
CE	1333	430997.31	94056
CE	1616	6509.36	4591
CE	5133	1000.00	0
CE	9000	2272980.76	87666
CE	3311	1200.00	247
CE	5123	30984.45	4530
CE	3390	1000.00	389
CE	2277	1448.00	2189
CE	1961	600.00	739
CE	4050	58803.16	6540
CE	1722	15000.00	779
CE	4003	0.00	891
CE	2300	1448.00	3547
CE	1510	0.00	288
CE	1617	2473.06	393
CE	4512	0.00	445
CE	1699	2471.36	736
CE	1530	911304.50	56162
CE	3610	0.00	71
CE	1322	1698841.53	209032
CE	2590	0.00	739
CE	1222	1500.00	0
CE	3617	0.00	1310
CE	2291	0.00	764
CE	2290	122160.15	120485
CE	5033	10376.00	1200
CE	5030	2618.40	5056
CE	9033	557.51	1394
CE	5013	1300.00	214
CE	4084	0.00	205
CE	2800	82354.40	5857
CE	1902	600.00	336
CE	7010	475290.80	23740
CE	1901	600.00	131
CE	1630	1020.36	118
CE	2202	1448.00	985
CE	2057	0.00	595
CE	2888	1180.00	470
CE	2567	0.00	107
CE	1989	20290.64	6327
CE	4321	19807.51	29763
CE	1500	229581.40	173736
CE	1509	900.00	118
CE	2815	2005.51	119
CE	2580	50000.00	2482
CE	1351	0.00	711
CE	5022	2639.90	1050
CE	4511	865989.26	95145
CE	5118	2000.00	1723
CE	1919	600.00	728
CE	5556	3748.40	986
CE	1590	322206.75	92499
CE	3171	1500.00	30
CE	7000	0.00	183
CE	5100	100.00	0
CE	1599	3350.00	1117
CE	4377	7805.91	360
CE	9022	39620.30	4240
CE	1991	600.00	111
CE	1622	1425.36	1528
CE	1620	890.36	344
CE	4078	0.00	38
CE	1188	0.00	18
CE	1999	500.00	0
CE	1998	600.00	310
CE	4077	22075.29	6729
CE	4070	0.00	180
CE	1601	2685.36	428
CE	2020	50.00	585
CE	1451	426371.93	84474
CE	4012	13735.34	273
CE	1515	900.00	3805
CE	2233	1470590.00	130983
CE	1513	2476971.70	180157
CE	5115	0.00	661
CE	2587	0.00	26
CE	5111	0.00	277
CE	5113	100.00	580
CE	3636	55000.00	9761
CE	3633	4448.40	1184
CE	3345	1200.00	39
CE	4455	50200.00	4754
CE	1313	732340.44	130717
CE	5050	17532.40	4343
CE	9055	257007.51	70768
CE	2345	4987.00	1956
CE	1969	600.00	382
CE	2226	2248.00	2422
CE	1965	1899.99	653
CE	4510	41532.30	25835
CE	2225	1448.00	213
CE	4004	49563.34	1574
CE	5190	0.00	342
CE	1610	1583.86	282
CE	1611	892.36	123
CE	1111	37850.21	8453
CE	1113	1104527.52	37106
CE	4599	4810.92	1095
CE	2500	7010.00	4935
CE	2727	6450.00	1527
CE	4090	44018.59	2390
CE	2722	42112.20	9445
CE	3622	0.00	359
CE	4333	1250.00	595
CE	4501	0.00	345
CE	4040	115157.26	4771
CE	5044	1756.00	292
CE	9044	410478.88	46649
CE	4399	1250.00	33
CE	2123	1500.00	4327
CE	1978	20024.28	8601
CE	4013	49852.07	3973
CE	1600	7291.17	1634
CE	2080	50.00	718
CE	4010	59945.34	2526
CE	4017	51085.34	1588
CE	4015	8735.34	186
CE	4014	23990.34	469
CE	6510	1938250.17	55403
CE	2000	4666.40	2839
CE	4001	13775.34	551
CE	3131	685302.27	113885
CE	1577	30986.80	53561
ES	2712	5543.41	636
ES	1305	33557.56	1815
ES	1140	184705.70	8564
ES	4300	26430.50	2462
ES	1300	55453.00	14446
ES	1145	1426479.47	45525
ES	2222	52828.48	4477
ES	4440	2921.26	1512
ES	4023	24524.23	2705
ES	4020	32226.25	2488
ES	4470	6209.26	1961
ES	5070	1166.00	903
ES	4515	8098.81	0
ES	2544	1392.06	278
ES	4477	218.00	0
ES	4476	100.00	168
ES	2323	433586.76	24279
ES	1544	1276326.16	42668
ES	6577	5213.75	370
ES	2525	195155.81	24229
ES	1377	17859.00	1113
ES	2014	20093.90	0
ES	2240	18004.15	0
ES	1313	0.00	1986
ES	1311	14550.00	627
ES	2700	1146.91	72
ES	3333	5083.50	446
ES	3131	500.00	38
ES	4038	2985.00	262
ES	1700	1100.00	269
ES	2552	83728.95	23565
ES	1555	68349.44	16009
ES	2555	14635.26	722
ES	2556	2379.96	697
ES	5599	19721.80	2711
ES	4403	1211.26	123
ES	4404	0.00	87
ES	2533	1500.00	0
ES	4488	2467.26	2096
ES	2250	1500.00	0
ES	5010	2894.55	396
ES	4310	14362.37	383
ES	1320	650692.52	50928
ES	5151	61316.49	3880
ES	1122	0.00	0
ES	9090	619591.53	69880
ES	3144	132933.13	16300
ES	3600	9880.00	672
ES	4555	359505.92	42848
ES	3677	62695.00	4344
ES	4045	86592.90	31113
ES	1717	1100.00	738
ES	2545	15702.45	2157
ES	4043	13987.50	1993
ES	4343	303216.25	48829
ES	4415	17159.26	1038
ES	4414	0.00	29
ES	4413	1653.26	665
ES	4412	2613.26	801
ES	4410	0.00	307
ES	1256	9514.30	1526
ES	1255	63678.77	10372
ES	1400	21811.01	2167
ES	1010	638430.67	36174
ES	1012	68695.62	36032
ES	1234	19336.30	6559
ES	2200	55881.17	0
ES	1236	45031.07	6404
ES	5000	350.00	940
ES	1330	14324.00	1036
ES	1333	1042222.95	43858
ES	7788	24320.20	1716
ES	4545	18121.33	6763
ES	5122	2512.16	411
ES	5123	611.26	0
ES	2270	27941.80	641
ES	4050	201526.22	15196
ES	4422	225341.28	11635
ES	1414	172838.87	0
ES	6500	6461.25	1006
ES	4427	0.00	18
ES	1245	30292.94	1536
ES	2522	573710.81	34092
ES	1733	6274.00	563
ES	1000	0.00	0
ES	1919	4270.50	680
ES	1222	0.00	790
ES	5011	1048.00	1735
ES	5030	7774.41	4264
ES	4433	4101.26	2259
ES	2800	8035.75	1867
ES	7012	6850.00	0
ES	7011	7279.00	593
ES	7711	0.00	34
ES	4060	29944.57	17075
ES	1422	6492.50	999
ES	2055	10007.00	237
ES	5540	31007.74	4633
ES	4533	0.00	112
ES	4321	17138.75	11963
ES	2215	1500.00	0
ES	5454	7403.76	897
ES	1212	1303913.39	161744
ES	1213	7180.00	2222
ES	1210	6860.00	324
ES	1211	16326.00	4706
ES	2813	0.00	555
ES	2580	0.00	449
ES	1350	441632.57	83967
ES	2588	3072.26	194
ES	5555	88675.89	6497
ES	4444	0.00	0
ES	4445	1467.26	337
ES	4447	4314.11	1125
ES	7000	6279.00	617
ES	2212	51818.70	1612
ES	2210	50574.29	3744
ES	1023	83806.50	8126
ES	3370	9287.50	428
ES	2020	0.00	3616
ES	1100	0.00	840
ES	2577	2991.26	1645
ES	1515	2233581.69	94759
ES	1745	0.00	217
ES	2100	0.00	212
ES	2512	6003.26	2119
ES	5115	836.26	578
ES	4421	1211.26	758
ES	2866	0.00	80
ES	2733	6107.41	1119
ES	3636	13275.71	1095
ES	1200	52858.35	8195
ES	4450	0.00	138
ES	4456	7010.76	1958
ES	4455	5804.26	2583
ES	7070	11980.05	1921
ES	2345	9095.00	1891
ES	4000	28076.00	3020
ES	4001	1600.00	700
ES	4510	845.26	596
ES	4004	150706.25	4802
ES	4005	6591.00	236
ES	2220	62484.20	0
ES	2221	91902.75	6988
ES	7777	859301.98	67631
ES	1444	1300.00	250
ES	1115	20565.00	351
ES	1788	7395.00	1232
ES	4599	611.26	364
ES	2500	456182.77	64969
ES	2727	5433.41	1132
ES	4311	8483.75	1504
ES	4500	537694.37	91210
ES	4469	81128.62	15505
ES	4040	623126.62	88110
ES	2121	500.00	340
ES	4399	56706.61	0
ES	4419	1095.86	188
ES	4013	10842.50	456
ES	2233	24974.21	4493
ES	4010	1055834.71	86506
ES	4567	1153571.63	49729
ES	1577	0.00	201
ES	2929	967.42	0
GO	9077	1000.00	76
GO	2710	615.48	482
GO	1300	71630.72	3152
GO	2717	615.48	276
GO	1145	4448.00	270
GO	5454	0.00	458
GO	2719	1453.88	172
GO	4570	0.00	656
GO	3659	666.66	0
GO	4578	1404085.75	82204
GO	2099	0.00	127
GO	5500	3510668.40	90877
GO	1777	134.00	0
GO	2522	0.00	35
GO	3120	1000.00	0
GO	2715	80.00	0
GO	1445	303067.43	25535
GO	3124	185.00	0
GO	2014	61006.91	12944
GO	1315	8135.00	2653
GO	1314	2109992.75	35923
GO	1313	1090921.23	115874
GO	1310	663615.99	58865
GO	1790	700.00	0
GO	4562	1200.00	0
GO	4567	3029463.97	44655
GO	4565	1218219.61	107344
GO	2748	80.00	0
GO	3645	618.40	0
GO	2555	500.00	0
GO	4404	1152.90	461
GO	2077	12152.90	351
GO	4400	700.00	265
GO	6565	292159.08	34079
GO	1388	0.00	451
GO	1414	1434796.48	92945
GO	1323	1000.00	626
GO	5012	0.00	227
GO	1321	342434.13	34218
GO	5151	10446.00	0
GO	1122	2267184.20	74980
GO	9090	2685369.59	72781
GO	2777	615.48	292
GO	3678	4155.01	0
GO	3666	600.00	0
GO	2828	2275.91	567
GO	2829	1659.62	0
GO	3670	24066.66	0
GO	4555	5484143.06	107544
GO	4550	10724.00	0
GO	4551	0.00	347
GO	1710	134.00	0
GO	4040	20000.00	2680
GO	4041	67052.28	4731
GO	2544	0.00	102
GO	4343	1700.00	0
GO	2789	615.48	490
GO	1456	6203.50	527
GO	1525	2083590.54	41845
GO	9010	1000.00	0
GO	1520	0.00	850
GO	3680	24066.66	0
GO	1010	801970.79	58466
GO	4499	5152.90	471
GO	5000	2189.40	1474
GO	3625	666.66	0
GO	4540	700.00	279
GO	4545	2506578.00	120283
GO	5122	400.00	0
GO	2040	21152.90	2331
GO	4422	0.00	99
GO	1725	134.00	0
GO	1510	4012529.44	179214
GO	2888	1659.62	0
GO	3610	29140.66	0
GO	3611	666.66	0
GO	3143	1000.00	0
GO	5033	3414.59	756
GO	4433	23038.80	383
GO	3310	472940.00	0
GO	2800	700.00	0
GO	1736	134.00	0
GO	5133	4009.00	0
GO	1422	2719.90	216
GO	3690	600.00	0
GO	1580	1064349.94	77925
GO	5545	2285065.44	79666
GO	1500	11546.14	1401
GO	1506	0.00	129
GO	1212	957420.92	159122
GO	2816	1659.62	326
GO	2810	2118.02	1989
GO	3608	5941.66	0
GO	5555	2117751.37	71832
GO	4444	14502.90	106291
GO	1590	0.00	381
GO	4525	0.00	472
GO	1733	134.00	0
GO	4070	114782.14	11813
GO	2754	615.48	73
GO	1105	2943989.29	85534
GO	1515	850315.42	66234
GO	1514	1400.00	26086
GO	2511	2526.72	1185
GO	2512	14326.14	5024
GO	2815	1000.00	0
GO	3636	2100.00	0
GO	3635	250.00	0
GO	3630	666.66	0
GO	5522	74401.60	856
GO	3600	3666.66	0
GO	5055	1448.00	119
GO	5050	0.00	939
GO	2345	5812787.78	92347
GO	1616	6747.34	1622
GO	2222	4565353.85	118458
GO	5190	499.98	0
GO	4514	4086.00	1446
GO	4515	3451878.25	20033
GO	7777	2222030.01	78387
GO	4590	3900.00	5500
GO	1442	1086.00	0
GO	2030	28952.28	815
GO	1118	4448.00	904
GO	3650	6866.74	0
GO	4599	1910679.11	110992
GO	1566	0.00	199
GO	2727	3100.00	847
GO	2871	2633.29	213
GO	1528	2526.72	453
GO	3622	666.66	0
GO	3133	1000.00	0
GO	4500	373213.22	274625
GO	1717	22103.45	0
GO	9045	1000.00	384
GO	3134	100.00	0
GO	3132	1000.00	0
GO	4010	10000.00	1198
GO	3113	17611.19	0
GO	1971	0.00	411
GO	3190	20000.00	0
GO	3131	1000.00	0
GO	1478	2000.00	0
GO	4580	40203.67	189
MA	1788	300.00	1372
MA	1789	317859.42	49797
MA	2710	0.00	127
MA	1300	526756.45	90531
MA	1301	660.00	157
MA	2713	0.00	295
MA	1780	50060.00	132
MA	2222	2800.00	3889
MA	2844	0.00	25
MA	3612	0.00	2748
MA	1265	42983.22	15947
MA	2788	0.00	155
MA	3322	0.00	1728
MA	4020	0.00	1308
MA	3650	0.00	151
MA	3653	0.00	1792
MA	2323	367948.66	133575
MA	7777	300766.38	38991
MA	1777	7403.90	3273
MA	1545	3083.00	1038
MA	1771	25396.85	2527
MA	1770	0.00	661
MA	1773	700.00	322
MA	1145	0.00	422
MA	5588	1500.00	0
MA	1263	0.00	53
MA	1372	18.40	834
MA	2019	0.00	20
MA	2014	244336.05	22862
MA	1317	660.00	0
MA	1316	660.00	30
MA	1315	130407.40	6713
MA	2833	0.00	838
MA	1313	315252.95	15293
MA	1312	0.00	895
MA	1311	9010.00	3389
MA	1310	2100.00	1063
MA	2707	13494.57	10209
MA	1790	10560.00	588
MA	2855	0.00	356
MA	7081	0.00	0
MA	3333	2925.00	4894
MA	4030	714900.01	51418
MA	3331	785637.01	31370
MA	3131	40360.77	11550
MA	2712	6500.00	3089
MA	3334	4490.00	232
MA	5511	0.00	513
MA	5510	962221.40	87793
MA	3644	0.00	98
MA	1700	7000.00	1486
MA	9000	0.00	794
MA	1555	171683.00	83847
MA	2555	12471.73	3278
MA	6565	605617.22	118115
MA	4024	3500.00	26
MA	2147	0.00	346
MA	1388	2128.00	858
MA	1410	102655.24	6520
MA	1412	14697.47	581
MA	1413	0.00	565
MA	1414	251910.67	85507
MA	1415	603.00	12179
MA	1322	45200.00	13375
MA	1323	27600.00	14866
MA	1320	500.00	0
MA	1325	6064.90	1201
MA	4321	1861367.42	91669
MA	1122	0.00	753
MA	5155	0.00	916
MA	5154	5040.21	650
MA	1399	0.00	43
MA	3678	0.00	371
MA	2828	0.00	448
MA	2877	12927.40	2745
MA	4555	256038.37	52783
MA	3677	0.00	1859
MA	2822	200.00	281
MA	1712	200.00	1229
MA	1711	200.00	513
MA	1710	224520.00	44897
MA	4040	195513.32	86728
MA	3380	0.00	137
MA	1714	17946.00	3157
MA	7012	0.00	1581
MA	6512	102460.26	33929
MA	2789	57151.40	14283
MA	6515	2300.00	2829
MA	3388	4290.00	2513
MA	4410	288063.45	83955
MA	1256	4800.00	1521
MA	2177	1323.40	397
MA	1522	963839.69	67885
MA	1523	485608.02	51011
MA	1015	500.00	670
MA	1010	554552.90	105243
MA	5538	1500.00	4
MA	3665	20746.05	7446
MA	3663	0.00	187
MA	1233	163589.99	0
MA	1133	1500.00	376
MA	1238	0.00	132
MA	1314	0.00	0
MA	1331	660.00	1951
MA	1744	30607.00	0
MA	7789	9599.90	2643
MA	3310	1980.00	487
MA	4356	526135.31	85034
MA	2728	0.00	0
MA	4545	18694.30	7274
MA	5122	217409.66	50962
MA	5123	2000.00	214
MA	2277	0.00	443
MA	4050	0.00	2065
MA	6500	6930.77	15601
MA	1722	700.00	372
MA	1720	200.00	445
MA	1245	0.00	246
MA	1244	3500.00	302
MA	2888	0.00	2596
MA	3610	3600.00	3110
MA	3611	0.00	1143
MA	1225	127550.00	37726
MA	3613	0.00	860
MA	1222	0.00	6949
MA	3616	0.00	793
MA	1340	0.00	0
MA	7024	0.00	5161
MA	6536	0.00	250
MA	2808	11090.00	4120
MA	4433	0.00	202
MA	2800	0.00	0
MA	7015	0.00	123
MA	4343	48969.80	804
MA	1900	0.00	869
MA	7713	319043.05	40424
MA	1422	0.00	63
MA	4065	1800.00	360
MA	1731	760.00	723
MA	1730	200.00	78
MA	1733	375432.84	38744
MA	3696	0.00	1178
MA	5151	268727.37	56879
MA	1500	0.00	773
MA	9009	1500.00	181
MA	2365	72858.93	25946
MA	5454	0.00	1742
MA	1212	796399.99	81161
MA	1213	400.00	0
MA	1211	440806.61	64896
MA	2811	0.00	22
MA	2810	0.00	206
MA	9090	8571.90	3722
MA	1350	660.00	1026
MA	1357	0.00	444
MA	2123	0.00	431
MA	1355	660.00	0
MA	1200	6250.40	1166
MA	5555	0.00	971
MA	6520	0.00	26
MA	1597	0.00	73
MA	4444	11003.00	3653
MA	7000	108513.15	20647
MA	5100	0.00	244
MA	2777	0.00	471
MA	1598	1039.90	117
MA	2213	0.00	1321
MA	2212	0.00	297
MA	2211	2407218.09	63706
MA	2210	0.00	291
MA	2899	0.00	59
MA	1023	171712.01	35292
MA	1303	0.00	66
MA	7088	5655.00	20470
MA	5188	0.00	0
MA	5400	2782.00	2829
MA	5423	1500.00	94
MA	1455	1135.00	3394
MA	1456	6189.07	444
MA	1100	1500.00	1268
MA	1515	575372.85	56983
MA	1513	191178.94	125521
MA	5115	14000.00	16791
MA	2815	850.00	824
MA	1725	200.00	0
MA	2730	0.00	0
MA	5110	1200.00	0
MA	3636	0.00	538
MA	3633	24618.00	3360
MA	2717	0.00	594
MA	3600	28669.00	3070
MA	7070	151566.39	27277
MA	5055	0.00	548
MA	5050	25280.68	3319
MA	5051	500.00	1043
MA	1217	0.00	93
MA	2345	126230.62	9432
MA	6555	11738.85	862
MA	5199	5100.00	1451
MA	4000	13542.40	7879
MA	4510	0.00	864
MA	7077	0.00	23262
MA	3100	0.00	1395
MA	5190	3567.90	1198
MA	1610	0.00	0
MA	1611	0.00	0
MA	1111	754836.40	66274
MA	1113	1500.00	183
MA	1444	0.00	250
MA	3300	0.00	485
MA	1441	0.00	255
MA	5020	0.00	607
MA	1755	760.00	972
MA	1753	400.00	39
MA	5144	2000.00	15
MA	2501	2000.00	0
MA	2727	561058.16	50658
MA	4090	89455.17	4472
MA	2723	83200.00	15162
MA	4045	1200.00	493
MA	3621	2500.00	1016
MA	3622	29678.40	6740
MA	1234	57196.37	5600
MA	1277	0.00	202
MA	5537	1500.00	5
MA	4500	24091.73	4396
MA	1717	200.00	1248
MA	5044	0.00	164
MA	2121	6409.20	684
MA	6545	18760.00	2244
MA	5412	0.00	419
MA	6541	121840.03	16208
MA	1978	0.00	636
MA	1600	0.00	1067
MA	4010	10960.00	1769
MA	5445	0.00	0
MA	1366	0.00	597
MA	1616	0.00	5997
MA	1365	25200.00	5755
MA	1577	837768.98	35282
MA	4415	0.00	199
MG	4027	3084.00	654
MG	4025	550.00	0
MG	4022	6230.00	881
MG	4021	8550.00	645
MG	1949	400.00	0
MG	7004	7267.00	527
MG	2078	480.00	0
MG	1252	2573.50	240
MG	7006	9332.50	843
MG	1522	268116.96	3770
MG	2852	550.00	83
MG	2855	4385.00	498
MG	3333	3395427.87	52679
MG	7044	350555.85	9830
MG	7047	3620.00	88
MG	7041	6164.50	621
MG	7040	206180.50	7805
MG	3335	166612.29	14010
MG	7042	5701.00	249
MG	3339	5233.00	507
MG	7049	29752.00	4094
MG	1700	626448.75	19701
MG	1701	6040.00	1267
MG	1702	6514.90	628
MG	1707	0.00	228
MG	2312	10279.84	3989
MG	2310	0.00	128
MG	2311	4277.20	627
MG	1258	6427.20	1341
MG	1666	1156.97	264
MG	1390	0.00	5385
MG	4328	0.00	0
MG	4524	5069.25	0
MG	1121	3734753.01	109510
MG	4323	12794.00	186
MG	4322	5130.60	576
MG	4325	5491.00	757
MG	4326	12794.00	681
MG	3140	932844.97	11287
MG	3678	5005.00	235
MG	2828	2010.00	133
MG	3672	572.97	190
MG	4554	35199.25	1150
MG	4555	2498771.96	131687
MG	2820	4250.00	0
MG	3677	5508.93	99
MG	4550	4584168.45	292848
MG	5415	4490.00	660
MG	5410	27102.81	3713
MG	5412	1300.00	187
MG	5413	0.00	480
MG	1409	22463.86	2280
MG	1403	0.00	109
MG	1015	88614.55	0
MG	1400	117018.82	9562
MG	1010	498121.62	146792
MG	1011	87791.02	11655
MG	1405	0.00	0
MG	1013	0.00	1127
MG	1234	2919149.55	90738
MG	1235	9021.70	2048
MG	1236	44669.08	3996
MG	5000	731.40	2101
MG	1230	13267.20	949
MG	1231	259584.28	93997
MG	5005	0.00	1610
MG	1233	77355.57	3393
MG	1331	526732.54	51948
MG	1330	2789702.31	93450
MG	1333	1350784.75	147175
MG	1332	0.00	534
MG	1515	3811199.60	92743
MG	2526	1252694.37	51561
MG	4355	270.60	930
MG	4353	5130.60	532
MG	7707	7897.98	599
MG	2100	0.00	2746
MG	2040	13750.99	9082
MG	2041	300.00	357
MG	4422	0.00	869
MG	7709	208.86	62
MG	1240	6427.20	189
MG	1242	8990.61	109
MG	1533	38870.07	15714
MG	1244	19277.20	1925
MG	1530	97828.76	12172
MG	1907	184372.72	49391
MG	1945	843516.83	38027
MG	1902	4205.00	35
MG	1900	60943.65	11492
MG	1901	0.00	350
MG	7092	11717.01	1054
MG	2867	550.00	0
MG	2868	3630.60	653
MG	2388	4554.40	57
MG	7747	47098.31	18664
MG	7009	3072.00	840
MG	7008	27659.19	3656
MG	7001	127038.42	8526
MG	7000	263812.18	0
MG	7003	10333.00	674
MG	7002	10450.00	695
MG	7005	8902.00	2790
MG	9020	0.00	330
MG	7007	8600.50	4124
MG	3394	400.00	21
MG	1623	4988.10	671
MG	1993	4205.00	290
MG	4078	17951.30	1472
MG	1999	3838.65	1434
MG	4077	216297.56	23229
MG	4070	5305.00	605
MG	5065	0.00	65
MG	3639	300.00	522
MG	3636	11177.65	1465
MG	3637	250.00	536
MG	3634	5887.48	1562
MG	3635	0.00	540
MG	3633	11596.97	2856
MG	3630	6970.44	423
MG	1050	0.00	1107
MG	2340	39307.60	2159
MG	7074	9843.00	438
MG	3340	108294.26	2403
MG	7077	82052.00	14972
MG	7070	2068391.59	114948
MG	7072	0.00	3668
MG	3345	441476.21	12963
MG	1757	5045.00	155
MG	1699	2383.86	87
MG	1278	4568.50	226
MG	1199	1065948.90	179652
MG	4312	253244.24	6522
MG	1790	0.00	322
MG	4314	5105.08	539
MG	4315	4870.60	0
MG	1277	18344.00	1861
MG	4505	5279.25	1213
MG	5530	600.00	59
MG	4501	0.00	0
MG	2121	0.00	903
MG	7045	6001.00	958
MG	2123	0.00	229
MG	1286	9721.70	111
MG	1280	7272.20	382
MG	3116	0.00	14
MG	3114	4822.50	446
MG	3113	0.00	403
MG	3331	366209.11	0
MG	3111	0.00	0
MG	1578	49013.66	1877
MG	1477	1050395.74	42079
MG	1478	4200.00	2773
MG	1570	983769.16	55767
MG	7076	4671.51	1368
MG	2712	0.00	553
MG	1305	1240.00	977
MG	5170	23102.50	371
MG	1300	1103970.05	44527
MG	1301	0.00	2135
MG	1302	0.00	614
MG	2715	4104.80	976
MG	3346	4605.00	289
MG	3344	265237.71	33559
MG	5070	232.00	437
MG	5077	977.30	1078
MG	5580	600.00	86
MG	4383	350.00	68
MG	4380	6040.60	834
MG	4384	0.00	448
MG	1371	0.00	522
MG	1377	569334.21	23662
MG	2015	52329.10	5779
MG	1378	111885.27	7472
MG	2017	760.00	549
MG	2016	580.00	733
MG	2011	70320.10	4748
MG	2010	3430421.56	96073
MG	7752	208.86	184
MG	2222	1817657.02	91103
MG	1345	0.00	3510
MG	4030	10791.10	2006
MG	4033	0.00	1180
MG	4032	9315.40	1646
MG	1951	4205.00	27
MG	4034	3200.00	301
MG	1953	0.00	160
MG	4039	3153.80	119
MG	7099	56799.51	14568
MG	1750	5105.00	985
MG	4488	10682.00	2474
MG	4433	891236.77	60384
MG	4311	2403478.36	83567
MG	7030	0.00	192
MG	9015	1600.00	1159
MG	7033	9007.00	1977
MG	7034	1180.01	210
MG	7036	12404.00	1687
MG	7037	5814.85	1362
MG	1489	200.00	128
MG	3305	400.00	19
MG	3300	160134.98	13964
MG	4044	381685.37	144153
MG	4045	18725.00	1246
MG	1711	5695.00	341
MG	1710	1660.00	304
MG	1717	1509542.08	38475
MG	4041	13206.51	1116
MG	4042	6050.00	369
MG	4043	24741.65	1325
MG	2300	65010.41	2300
MG	2303	4277.20	311
MG	2307	0.00	98
MG	2288	0.00	59
MG	3660	480.00	0
MG	3663	5124.93	1311
MG	2280	550.00	0
MG	7788	208.86	191
MG	7789	56789.31	11560
MG	4540	5279.25	855
MG	4545	4205979.47	104849
MG	4544	5279.25	1452
MG	4546	5279.25	761
MG	3390	17116.75	1113
MG	3393	400.00	13
MG	1435	200.00	175
MG	1433	745829.68	179073
MG	2570	500.00	84
MG	2067	760.00	385
MG	1002	2000.00	0
MG	1001	105730.61	0
MG	1000	427325.42	30968
MG	1224	10529.61	520
MG	1222	113434.44	5733
MG	1221	6277.18	0
MG	1344	0.00	1906
MG	2599	0.00	0
MG	1347	0.00	0
MG	4437	23105.00	224
MG	6530	6800.00	1461
MG	4345	4630.60	567
MG	4533	1021396.94	36008
MG	4343	38074.39	0
MG	4340	0.00	165
MG	3699	480.00	77
MG	5110	16429.24	1199
MG	3690	4986.90	4033
MG	4535	520385.95	130453
MG	5540	2295967.72	61622
MG	4530	66210.46	3883
MG	5544	4277.20	0
MG	5545	3180491.28	116175
MG	1500	4953956.39	118470
MG	1501	6245.18	3299
MG	1505	11802.04	1371
MG	2110	0.00	546
MG	2111	0.00	801
MG	2112	5477.02	872
MG	1509	8635.89	624
MG	1122	4362666.82	148239
MG	1123	2620.01	3536
MG	1644	7794.05	172
MG	1919	39336.46	4138
MG	2122	7948.88	2925
MG	1911	4205.00	211
MG	5100	50992.50	2722
MG	2024	20720.46	5621
MG	4013	497760.91	0
MG	7766	16310.00	2778
MG	2020	1656347.49	37136
MG	2021	10421.58	6110
MG	2022	36378.06	1622
MG	1600	8871.52	2896
MG	3144	46402.61	11835
MG	1975	0.00	920
MG	4010	998330.88	67459
MG	1510	1818364.33	128489
MG	1972	0.00	247
MG	4014	1125.00	195
MG	3670	5968.93	905
MG	4008	114716.00	18154
MG	4009	0.00	0
MG	1618	1188.35	76
MG	1616	7216.13	942
MG	1617	7849.03	706
MG	4002	18497.38	729
MG	1615	916.52	75
MG	1960	4205.00	221
MG	4005	21674.35	1653
MG	4006	14865.00	305
MG	1611	5707.47	297
MG	3621	0.00	50
MG	3620	300.00	0
MG	3623	10390.00	1078
MG	2330	0.00	1000
MG	2333	4000.00	895
MG	2545	15510.10	2062
MG	1045	24664.70	5126
MG	2338	0.00	41
MG	7066	2372.00	656
MG	2233	1626717.03	98834
MG	7064	2360.00	4222
MG	7063	6486.50	290
MG	5445	0.00	1142
MG	5444	4557.16	1020
MG	1680	1057.66	290
MG	1688	1063.58	135
MG	4303	15046.17	2884
MG	4302	888.00	684
MG	1145	4337664.07	117542
MG	1260	31967.20	9027
MG	1267	9609.61	146
MG	1265	6722.20	348
MG	4570	12059.25	4822
MG	1307	3084039.78	201782
MG	5509	0.00	18
MG	3656	5145.00	333
MG	3650	3308.92	295
MG	3651	7956.30	0
MG	3652	4685.00	156
MG	2525	320988.75	19273
MG	1545	2727.30	794
MG	2520	499044.75	49617
MG	1540	6273.15	489
MG	3122	1874.00	1088
MG	3123	111280.01	13271
MG	2245	2100314.57	123377
MG	1466	6405.70	1338
MG	1317	0.00	763
MG	1315	521032.55	112722
MG	1314	310785.81	78973
MG	1313	27699.09	24920
MG	1312	4497234.57	310226
MG	1311	2489277.08	200014
MG	1310	24663.89	5114
MG	2707	10265.19	10084
MG	2700	384043.47	43026
MG	1402	200.00	97
MG	5590	135519.15	229
MG	6569	1150.03	740
MG	4404	8024.00	258
MG	1388	850.00	475
MG	1386	1043.38	149
MG	1381	2296.07	1198
MG	7727	4410.00	307
MG	4344	578764.97	33373
MG	9090	211710.29	16013
MG	1399	2296.07	412
MG	1921	1834.44	1057
MG	2345	108193.46	11241
MG	1924	4205.00	24
MG	1927	4205.00	181
MG	1928	4205.00	14
MG	1232	26230.76	2315
MG	1398	2296.07	99
MG	9010	1203549.96	56305
MG	1238	5217.20	649
MG	7023	8164.00	1048
MG	7020	949879.95	36135
MG	7027	12507.00	545
MG	7026	10892.00	376
MG	7024	11651.50	718
MG	3310	9105.00	2439
MG	7029	18978.00	257
MG	3312	3663.30	2054
MG	5480	1875.00	217
MG	4057	122080.18	55165
MG	4056	117337.94	34598
MG	4055	7685.67	2110
MG	4054	4325.01	510
MG	4053	3667.85	424
MG	1640	1067.50	403
MG	4051	12245.50	1414
MG	4050	1731447.42	86245
MG	1740	4205.00	76
MG	1722	4300.00	464
MG	1723	36532.10	5818
MG	1720	0.00	1532
MG	1721	4480.00	109
MG	3610	5271.90	560
MG	3611	13500.00	5930
MG	3612	5984.88	1162
MG	3613	480.00	121
MG	3614	300.00	0
MG	3615	300.00	0
MG	3618	5183.92	188
MG	3619	4814.30	666
MG	2199	0.00	783
MG	3313	4605.00	659
MG	5432	1543.06	308
MG	1420	0.00	0
MG	1588	1650.00	222
MG	1422	4680.00	388
MG	1425	13779.15	3278
MG	7093	6829.70	463
MG	7090	183398.58	15272
MG	2560	6405.02	7755
MG	1580	319002.32	78762
MG	7098	28300.11	718
MG	3363	25368.38	10052
MG	1712	4685.00	614
MG	2363	4277.20	396
MG	2360	769561.80	70924
MG	1212	10227.20	2480
MG	5028	550.00	309
MG	1210	24714.86	4974
MG	1211	10418.40	1022
MG	1214	10627.20	1612
MG	2580	500.00	707
MG	1353	0.00	886
MG	5020	1485.65	4489
MG	1350	913404.07	57921
MG	5025	0.00	1156
MG	1356	288.54	804
MG	5555	1338980.25	114240
MG	5550	1795899.53	158907
MG	2014	225333.50	32272
MG	5520	600.00	225
MG	7700	0.00	0
MG	4528	5279.25	329
MG	4525	5279.25	1221
MG	3680	5886.90	641
MG	4523	5279.25	2430
MG	4522	1069.25	2771
MG	4520	4053221.64	101040
MG	1455	4200.00	419
MG	1456	200.00	1126
MG	1457	0.00	83
MG	1519	11879.93	4464
MG	1100	1794609.24	78151
MG	2514	4710.00	2012
MG	1516	6277.17	491
MG	1511	3158428.86	129795
MG	2511	10158.40	658
MG	1513	4323.75	4112
MG	1512	106070.30	7637
MG	4080	1667211.46	13027
MG	5114	0.00	314
MG	2737	958.00	516
MG	4085	2617.00	365
MG	5113	102.50	389
MG	5112	7000.00	879
MG	4088	1779.00	1492
MG	4089	760.00	280
MG	5118	6326.50	277
MG	5055	750.00	2648
MG	5050	25565.89	18486
MG	5053	809.90	574
MG	7777	1421401.59	109925
MG	2034	480.00	85
MG	2033	0.00	0
MG	2030	280.00	257
MG	1245	7212.03	4083
MG	4599	4210.00	1306
MG	9040	0.00	271
MG	4019	1125.00	623
MG	4018	11225.00	2005
MG	1978	4415.00	2054
MG	1601	4751.29	695
MG	4012	54720.20	8362
MG	4011	17040.00	3679
MG	1602	4370.31	972
MG	4017	33992.50	3776
MG	4016	4193.45	441
MG	4015	550.00	0
MG	1606	4286.99	455
MG	4000	15352.70	5046
MG	4001	1262.08	0
MG	4035	102179.13	2078
MG	1788	7085.00	459
MG	1789	5635.00	1058
MG	4511	5974.25	2172
MG	1780	150.00	154
MG	4004	319030.96	4323
MG	1785	480.00	30
MG	2840	9461.60	2391
MG	1961	4000.00	0
MG	5477	4558.05	685
MG	3322	1142.06	0
MG	1610	2961.55	1223
MG	3646	0.00	509
MG	4007	10215.00	343
MG	2323	1222444.27	54393
MG	2322	14976.99	1233
MG	1777	0.00	1685
MG	7059	6486.50	695
MG	1770	500.00	396
MG	2324	4000.00	358
MG	1077	13351.15	643
MG	7050	58027.48	7288
MG	2328	4310.20	345
MG	7057	73307.75	3324
MG	7055	14575.60	741
MG	1299	0.00	1486
MG	1675	855.43	24
MG	1677	2425.37	40
MG	1156	400.00	235
MG	4333	52325.03	9395
MG	4330	2060.90	1330
MG	4560	1959914.72	143901
MG	4567	18274.02	5747
MG	4566	1207080.21	83628
MG	3133	1132727.32	87113
MG	3132	5800.00	910
MG	5510	3421421.88	16920
MG	3645	1590863.47	45381
MG	3644	24925.00	2921
MG	2505	1561148.48	258363
MG	3640	7630.60	522
MG	2550	1000.00	0
MG	2012	1680.00	3627
MG	2555	2264076.58	107906
MG	1566	6748.55	814
MG	1410	0.00	685
MG	2255	17745.05	14060
MG	1414	387893.45	20145
MG	1415	833771.00	42525
MG	2399	4476.84	212
MG	5010	0.00	1512
MG	5012	15354.24	4067
MG	5015	1272.90	1959
MG	2777	126708.90	12982
MG	2212	0.00	869
MG	6510	628435.23	53733
MG	5567	754193.13	77535
MG	5560	600.00	0
MG	4411	0.00	1667
MG	1525	5267.50	295
MG	1254	5107.20	1439
MG	1255	6427.20	410
MG	1520	1650.00	1303
MG	1250	7337.20	1461
MG	1251	6572.20	158
MG	2077	11917.92	1004
MG	1392	2296.07	149
MG	1391	1995695.79	186098
MG	7734	143596.03	7552
MG	9088	0.00	70
MG	1933	4205.00	297
MG	1934	4205.00	103
MG	2204	8277.20	2310
MG	5122	5350.89	1467
MG	5123	7687.00	8710
MG	4003	6795.00	2217
MG	3686	300.00	0
MG	3366	6948.40	728
MG	2929	967.42	3306
MG	7019	22865.00	1471
MG	7016	11443.50	4188
MG	7017	6104.00	843
MG	7014	7883.40	2271
MG	7015	0.00	1372
MG	7012	345519.20	58085
MG	7010	260803.19	18626
MG	7011	14105.00	710
MG	1631	2497.50	482
MG	1633	12071.97	3886
[truncated: 4,354 more rows]
