# Supplementary material for: Fundraising and vote distribution: A non-equilibrium statistical approach
Source: PLoS One. 2019 Oct 30;14(10):e0223059. doi: 10.1371/journal.pone.0223059 (PMC6821074; doi:10.1371/journal.pone.0223059)
Supplement: S2 Table — The table is a comma separated file (CSV) with four columns: the state, the candidate number, the total money spent in Brazilian reais, and the total number of votes. (CSV) [file pone.0223059.s002.csv]

State	Candidate Number	Money (R$ Reais)	Votes
AC	1010	850000.00	7489
AC	1111	129340.13	4762
AC	1122	470000.00	12905
AC	1144	943143.40	9165
AC	1200	0.00	794
AC	1207	9950.00	385
AC	1211	5000.00	309
AC	1212	57134.70	9537
AC	1213	0.00	399
AC	1217	0.00	121
AC	1220	0.00	130
AC	1222	375750.00	5058
AC	1223	10000.00	288
AC	1224	0.00	71
AC	1233	62148.20	8400
AC	1234	99457.36	6858
AC	1244	0.00	689
AC	1250	0.00	22
AC	1255	104234.24	5587
AC	1277	11606.50	1087
AC	1300	9986.70	208
AC	1313	933000.00	9533
AC	1314	893181.17	14123
AC	1331	1147505.67	14881
AC	1377	68000.00	353
AC	1414	345872.95	4124
AC	1515	2251321.95	28717
AC	1551	45187.10	1308
AC	1555	1579990.78	18723
AC	1593	0.00	0
AC	1700	0.00	734
AC	1712	4992.00	640
AC	1717	117737.89	21872
AC	1718	0.00	1002
AC	1755	30026.40	4413
AC	1771	0.00	124
AC	1777	0.00	766
AC	1788	0.00	98
AC	1800	2231.05	312
AC	1818	314913.55	5414
AC	1910	143726.00	5979
AC	1944	0.00	5
AC	2020	69976.23	5149
AC	2222	1500500.00	15336
AC	2323	497675.42	5948
AC	2525	1279984.35	22263
AC	2713	0.00	71
AC	2722	16912.00	355
AC	2727	0.00	253
AC	2800	0.00	14
AC	2828	4000.00	242
AC	3131	20069.11	2406
AC	3133	3090.00	801
AC	3333	150000.00	5536
AC	3535	44845.06	4580
AC	3611	569583.58	3293
AC	4040	1295662.84	10769
AC	4300	45019.80	179
AC	4343	280955.54	5272
AC	4423	750.00	222
AC	4444	15013.20	4743
AC	4466	0.00	152
AC	4545	1669311.96	40047
AC	5012	119818.45	358
AC	5013	55998.20	1498
AC	5050	77671.08	2681
AC	5055	47726.75	492
AC	5127	0.00	94
AC	5454	9500.00	1292
AC	5555	947568.15	12049
AC	6513	904771.38	18374
AC	7000	0.00	14
AC	7001	0.00	36
AC	7007	26.40	33
AC	7010	0.00	10
AC	7012	0.00	87
AC	7018	0.00	186
AC	7070	0.00	64
AC	7071	0.00	67
AC	7077	0.00	6
AC	7777	1444060.00	22219
AC	9010	7501.80	214
AC	9090	326982.60	3214
AL	1010	841497.40	70413
AL	1100	249979.68	3703
AL	1110	130527.00	9311
AL	1111	1765947.26	143858
AL	1119	0.00	501
AL	1144	749194.87	12508
AL	1212	620979.99	55474
AL	1234	148334.16	5157
AL	1313	1000000.00	60900
AL	1400	1392871.71	84956
AL	1444	459057.38	5887
AL	1514	49999.43	762
AL	1515	953000.00	71847
AL	1577	49880.00	1144
AL	1616	4863.20	428
AL	1700	500.00	9949
AL	1706	500.00	757
AL	1707	500.00	924
AL	1717	500.00	6059
AL	1718	500.00	550
AL	1744	0.00	0
AL	1777	500.00	7895
AL	1778	500.00	445
AL	1780	500.00	8689
AL	1788	500.00	1481
AL	1789	1780.00	2661
AL	1818	724054.00	53793
AL	1999	61773.63	6590
AL	2000	208783.16	12014
AL	2020	299334.20	2531
AL	2121	2913.20	0
AL	2222	1355557.26	98201
AL	2323	696728.04	11134
AL	2500	5000.00	4386
AL	2511	0.00	22
AL	2700	0.00	35
AL	2727	0.00	108
AL	2800	316831.85	22702
AL	2828	17040.77	2661
AL	2888	59883.13	0
AL	3000	1417.30	709
AL	3001	6200.00	2130
AL	3030	46823.21	9929
AL	3100	0.00	0
AL	3110	2039.40	1629
AL	3111	0.00	276
AL	3122	0.00	941
AL	3131	17243.05	522
AL	3133	9810.00	447
AL	3189	763.90	0
AL	3333	920604.07	20280
AL	3600	6000.00	3957
AL	3636	307137.33	16250
AL	4011	11126.43	1158
AL	4040	1298680.16	178645
AL	4315	199819.50	328
AL	4343	580.00	218
AL	4500	163756.42	31937
AL	4544	801056.80	44207
AL	4566	1356815.09	37203
AL	5000	0.00	1398
AL	5050	14643.34	6179
AL	5123	0.00	1965
AL	5151	0.00	0
AL	5153	6236.25	299
AL	5154	0.00	190
AL	5400	500.00	0
AL	5444	1313.20	409
AL	5454	1313.20	180
AL	5555	1049678.50	139458
AL	5577	448987.67	233
AL	6500	1000.00	563
AL	6544	33288.95	1452
AL	6555	1125.56	1233
AL	6565	9017.50	2013
AL	7070	1121422.48	54620
AL	7777	20756.35	7437
AL	7789	0.00	0
AL	9090	70.00	6808
AM	1000	799751.50	107168
AM	1010	1660867.05	117181
AM	1111	1925276.08	118700
AM	1122	3671.50	5613
AM	1200	10000.00	0
AM	1202	0.00	0
AM	1212	60957.17	17638
AM	1215	0.00	0
AM	1224	10000.00	0
AM	1226	0.00	0
AM	1233	10000.00	1024
AM	1234	0.00	0
AM	1244	0.00	200
AM	1245	0.00	0
AM	1255	10000.00	0
AM	1300	9974.20	462
AM	1307	74496.40	1080
AM	1313	432705.53	197270
AM	1318	398432.90	14222
AM	1414	1534637.67	44789
AM	1500	3000.00	755
AM	1512	2500.00	736
AM	1515	1738433.20	51135
AM	1522	2500.00	268
AM	1545	0.00	167
AM	1551	2500.00	370
AM	1555	100009.70	0
AM	1565	0.00	98
AM	1616	224.40	436
AM	1717	44656.38	151649
AM	1800	350.00	735
AM	1812	5307.65	1269
AM	1818	350.00	800
AM	1823	350.00	741
AM	1855	1596.00	791
AM	1877	2196.00	1881
AM	1899	1319.20	823
AM	1900	0.00	12646
AM	1912	57235.60	22479
AM	1919	0.00	2045
AM	1922	0.00	2798
AM	1969	0.00	181
AM	2000	0.00	408
AM	2020	68086.05	4669
AM	2028	0.00	182
AM	2055	0.00	309
AM	2222	1413647.61	106805
AM	2233	299307.04	3780
AM	2292	239739.17	5410
AM	2323	115662.40	3042
AM	2332	0.00	2876
AM	2525	1713249.55	72358
AM	2555	0.00	2107
AM	2700	1130.00	388
AM	2727	12978.10	18403
AM	2755	1092.50	582
AM	2777	174982.30	11716
AM	2788	1129.60	375
AM	2799	1975.20	805
AM	2800	0.00	494
AM	2828	0.00	1729
AM	2860	0.00	310
AM	3131	88000.00	42325
AM	3147	39934.70	1563
AM	3310	0.00	163
AM	3312	0.00	495
AM	3321	49996.80	1392
AM	3322	0.00	2153
AM	3333	17032.05	8591
AM	3340	0.00	2543
AM	3345	0.00	783
AM	3500	0.00	153
AM	3511	0.00	29
AM	3522	0.00	71
AM	3535	0.00	688
AM	3540	0.00	1629
AM	3551	0.00	61
AM	3555	0.00	165
AM	3577	0.00	565
AM	3599	0.00	257
AM	3600	0.00	3565
AM	3601	0.00	320
AM	3612	0.00	714
AM	3636	31154.00	5346
AM	4010	260900.00	7658
AM	4040	560273.37	44320
AM	4321	760.00	1769
AM	4343	444766.34	20569
AM	4413	0.00	731
AM	4434	7366.00	7376
AM	4444	0.00	986
AM	4455	2000.00	1418
AM	4477	0.00	0
AM	4545	1999423.89	76073
AM	5000	1170.00	3380
AM	5001	13.20	106
AM	5010	3000.00	993
AM	5011	0.00	937
AM	5016	0.00	154
AM	5022	4500.00	920
AM	5025	0.00	0
AM	5027	54.80	812
AM	5044	0.00	1508
AM	5050	0.00	616
AM	5051	0.00	636
AM	5052	0.00	0
AM	5055	0.00	189
AM	5088	0.00	383
AM	5100	0.00	923
AM	5111	0.00	308
AM	5122	1803.60	3328
AM	5123	0.00	1786
AM	5151	1650.00	3606
AM	5155	0.00	0
AM	5400	0.00	998
AM	5412	0.00	496
AM	5450	0.00	41
AM	5454	0.00	616
AM	5477	0.00	637
AM	5500	1010680.62	65212
AM	5505	11207.90	6669
AM	5555	845500.00	77458
AM	5588	1236586.45	34008
AM	6511	10993.85	542
AM	6514	94410.90	15621
AM	6522	15196.00	105
AM	6530	14986.60	1451
AM	6533	10881.78	1247
AM	6555	10875.40	981
AM	6556	13280.00	917
AM	6565	60841.20	3782
AM	7000	6000.00	5791
AM	7006	3490.00	3595
AM	7012	0.00	0
AM	7023	1013.20	0
AM	7040	0.00	0
AM	7070	7190.40	2712
AM	7077	0.00	3050
AM	7700	30000.00	0
AM	7777	584781.06	55477
AM	9040	193399.75	4560
AM	9090	511955.21	13481
AP	1000	1952424.60	16519
AP	1111	1634541.00	12856
AP	1125	29937.20	0
AP	1210	44511.40	4036
AP	1212	520816.75	0
AP	1234	3.15	9998
AP	1236	150366.42	2189
AP	1245	2300.00	638
AP	1270	0.00	1014
AP	1290	20310.15	10986
AP	1296	4995.00	2338
AP	1300	364000.00	0
AP	1310	24312.00	0
AP	1312	364000.00	0
AP	1313	475516.85	0
AP	1333	19000.00	0
AP	1365	9540.75	0
AP	1380	13145.12	0
AP	1399	9990.00	0
AP	1400	49998.79	3344
AP	1414	104366.90	1152
AP	1415	51279.50	3038
AP	1444	0.00	591
AP	1456	78582.20	3386
AP	1470	76950.82	1382
AP	1477	35351.40	3830
AP	1512	1478072.77	8132
AP	1515	0.00	208
AP	1533	8600.00	664
AP	1577	176836.55	347
AP	1606	0.00	209
AP	1616	0.00	378
AP	1717	36839.60	4875
AP	1800	1800.00	1120
AP	1818	90276.05	8600
AP	1823	0.00	947
AP	1825	591258.81	6327
AP	1834	0.00	676
AP	1877	0.00	831
AP	1888	2788.55	700
AP	1919	146803.35	3532
AP	2025	0.00	1572
AP	2080	419846.20	7606
AP	2200	71000.00	0
AP	2211	648522.37	12950
AP	2222	1649955.60	18818
AP	2223	184955.85	2137
AP	2232	19968.75	420
AP	2233	151494.45	6828
AP	2255	271200.00	2679
AP	2288	2000.00	1215
AP	2323	69000.00	0
AP	2500	204504.60	4008
AP	2525	894502.92	5303
AP	2555	12433.50	2425
AP	2580	150000.00	0
AP	2598	339575.60	4891
AP	2727	4000.00	2699
AP	3111	30713.20	1953
AP	3131	179772.40	2317
AP	3133	80017.50	650
AP	3147	28639.35	847
AP	3190	0.00	344
AP	3199	134900.00	2468
AP	3333	0.00	357
AP	3377	2040.00	877
AP	3390	0.00	226
AP	3635	0.00	508
AP	3636	0.00	570
AP	3677	107190.86	3387
AP	3678	0.00	3539
AP	3699	13583.20	1832
AP	4000	38904.50	719
AP	4010	0.00	319
AP	4013	0.00	233
AP	4023	199943.00	2321
AP	4040	499656.40	24987
AP	4044	0.00	337
AP	4090	4300.00	1990
AP	4099	0.00	171
AP	4312	0.00	432
AP	4331	0.00	188
AP	4334	0.00	128
AP	4343	0.00	419
AP	4344	0.00	163
AP	4389	0.00	577
AP	4418	0.00	163
AP	4477	269986.94	8933
AP	4501	5000.00	117
AP	4545	848263.09	14069
AP	5010	27856.27	2439
AP	5011	19896.51	592
AP	5020	19896.51	68
AP	5033	20876.40	5163
AP	5050	41716.98	2533
AP	5051	19882.40	215
AP	5151	200000.00	0
AP	5421	490.00	556
AP	5444	3313.90	2131
AP	5498	9890.00	1746
AP	5555	107979.10	6714
AP	5566	0.00	107
AP	5577	0.00	3759
AP	6565	894342.35	14196
AP	7066	300000.00	6452
AP	7070	209999.56	11301
AP	7722	0.00	903
AP	7755	0.00	1588
AP	7777	449871.00	3987
AP	9000	603995.20	19111
AP	9012	3000.00	882
BA	1000	303525.80	3884
BA	1010	1628174.61	95204
BA	1012	1431219.07	69153
BA	1025	1236555.24	84455
BA	1111	1783203.39	102512
BA	1115	2247139.24	106592
BA	1116	99932.61	449
BA	1122	2094617.85	104322
BA	1123	1205447.52	46905
BA	1133	194350.00	2449
BA	1144	1641260.36	118097
BA	1199	0.00	335
BA	1200	493079.23	12245
BA	1201	0.00	771
BA	1205	12400.00	456
BA	1207	20000.00	831
BA	1210	61911.51	24358
BA	1211	19726.40	550
BA	1212	28131.04	8270
BA	1213	2500.00	3718
BA	1214	81652.40	1536
BA	1217	0.00	406
BA	1222	100000.00	17044
BA	1223	64077.30	62922
BA	1230	9807.00	830
BA	1231	2500.00	2469
BA	1232	2500.00	1820
BA	1233	32446.20	6583
BA	1234	1950874.00	91913
BA	1235	3400.00	1320
BA	1236	97300.00	28427
BA	1238	10000.00	650
BA	1239	2500.00	2293
BA	1240	0.00	396
BA	1244	4674.00	2792
BA	1245	0.00	1247
BA	1250	4038.42	368
BA	1253	9599.00	319
BA	1256	0.00	837
BA	1257	0.00	0
BA	1266	10000.00	46
BA	1267	9870.00	680
BA	1268	0.00	69
BA	1277	49362.39	12289
BA	1283	9979.00	281
BA	1287	1400.00	658
BA	1288	10000.00	421
BA	1291	10000.00	29
BA	1299	30011.90	4884
BA	1300	919300.41	124647
BA	1301	1040996.25	130548
BA	1310	962229.73	118313
BA	1312	899295.62	115571
BA	1313	1172790.54	135657
BA	1322	982476.12	121278
BA	1323	948813.27	129196
BA	1331	13153.47	2837
BA	1332	9973.80	0
BA	1334	486092.30	64239
BA	1346	984389.80	101476
BA	1361	722752.73	73934
BA	1363	204690.77	32666
BA	1369	92253.60	7192
BA	1400	2450396.00	29964
BA	1410	0.00	362
BA	1414	99965.95	6250
BA	1446	15160.00	0
BA	1500	75847.31	2143
BA	1502	9903.60	472
BA	1503	80000.00	3743
BA	1505	30375.90	624
BA	1506	9904.88	107
BA	1510	108010.00	8367
BA	1511	20000.00	2157
BA	1512	299959.76	4220
BA	1514	30000.00	338
BA	1515	99980.27	0
BA	1516	10000.00	491
BA	1518	2454900.27	55743
BA	1520	10000.00	470
BA	1522	0.00	539
BA	1525	19500.00	1674
BA	1526	0.00	268
BA	1530	20000.00	0
BA	1533	0.00	499
BA	1535	10000.00	91
BA	1543	19999.63	204
BA	1544	12230.00	58
BA	1550	0.00	800
BA	1554	99969.32	1633
BA	1555	0.00	0
BA	1556	24946.00	1228
BA	1559	20000.00	1181
BA	1560	16299.40	1671
BA	1561	9995.75	114
BA	1563	0.00	287
BA	1565	20000.00	343
BA	1567	0.00	307
BA	1569	81620.75	3549
BA	1577	80000.00	2208
BA	1578	119858.40	7674
BA	1580	154084.61	12212
BA	1581	0.00	378
BA	1587	12230.00	34
BA	1588	19999.60	424
BA	1589	23.10	0
BA	1599	100000.00	3525
BA	1707	4470.00	0
BA	1712	1453.00	0
BA	1717	405833.00	136742
BA	1720	0.00	0
BA	1733	0.00	0
BA	1744	29287.88	0
BA	1755	3450.00	8793
BA	1765	1800.00	663
BA	1774	800.00	0
BA	1777	0.00	9054
BA	1778	3600.00	0
BA	1789	27538.00	0
BA	1800	91202.68	12172
BA	1801	2993.20	563
BA	1803	3300.00	2063
BA	1805	0.00	476
BA	1809	74907.50	7063
BA	1810	1779.50	176
BA	1811	5530.00	847
BA	1812	0.00	1124
BA	1815	300.00	593
BA	1817	1190.90	226
BA	1818	15500.00	7804
BA	1833	0.00	363
BA	1845	2019.10	1028
BA	1848	0.00	422
BA	1870	240.00	737
BA	1877	0.00	1521
BA	1881	0.00	202
BA	1887	800.00	110
BA	1888	0.00	687
BA	1890	0.00	1237
BA	1900	25000.00	1191
BA	1919	941300.95	149274
BA	1930	0.00	7221
BA	1955	330.00	77
BA	2000	9900.00	3946
BA	2005	6000.00	259
BA	2018	25005.80	1690
BA	2020	519027.57	52583
BA	2022	6813.20	736
BA	2025	6813.20	381
BA	2044	4980.00	85
BA	2050	15000.00	1233
BA	2077	26225.00	4684
BA	2200	1454965.55	63016
BA	2222	1396070.60	84016
BA	2233	6649.90	0
BA	2288	2182071.18	84684
BA	2300	436587.88	46339
BA	2500	0.00	3427
BA	2501	0.00	0
BA	2502	0.00	1621
BA	2503	349776.00	6398
BA	2505	0.00	277
BA	2509	10000.00	1236
BA	2510	63894.98	4920
BA	2511	174829.77	12299
BA	2512	1507787.99	88908
BA	2515	187413.40	5960
BA	2516	400.00	2845
BA	2519	19928.53	1237
BA	2520	39958.66	6244
BA	2522	522624.40	18457
BA	2524	29998.70	3230
BA	2525	737187.21	82110
BA	2526	898585.85	84090
BA	2527	0.00	194
BA	2533	0.00	366
BA	2535	0.00	1020
BA	2540	0.00	600
BA	2541	0.00	213
BA	2544	83590.53	7363
BA	2545	0.00	3009
BA	2550	0.00	1325
BA	2552	1371861.33	103823
BA	2555	1190530.87	68257
BA	2558	54635.24	2226
BA	2560	19976.75	1664
BA	2561	0.00	0
BA	2565	0.00	144
BA	2566	0.00	442
BA	2574	0.00	364
BA	2576	0.00	684
BA	2577	398335.19	29533
BA	2578	0.00	953
BA	2580	78250.50	3786
BA	2588	64000.00	6913
BA	2598	0.00	133
BA	2599	13.20	2659
BA	2700	9950.00	1662
BA	2701	0.00	164
BA	2706	99969.44	151
BA	2707	11500.00	893
BA	2711	6999.36	148
BA	2712	89840.40	142
BA	2717	34500.00	733
BA	2722	20216.00	3009
BA	2727	39000.00	2967
BA	2728	3500.00	704
BA	2729	6975.15	171
BA	2733	3693.30	833
BA	2744	99950.00	390
BA	2777	0.00	510
BA	2789	3597.80	337
BA	2800	20993.00	24532
BA	2824	22775.00	38277
BA	2827	1000.00	180
BA	2828	0.00	1082
BA	2829	0.00	0
BA	2833	0.00	368
BA	2856	1175.00	169
BA	2888	1000.00	1539
BA	2890	0.00	28
BA	2899	0.00	2547
BA	2900	0.00	1026
BA	2929	0.00	170
BA	3000	87765.01	10541
BA	3010	2150.00	1283
BA	3021	22056.49	3971
BA	3024	65439.67	8318
BA	3030	107981.09	33649
BA	3033	4693.81	1032
BA	3040	28448.38	1650
BA	3077	7344.85	2519
BA	3100	37750.00	50345
BA	3101	5754.52	20564
BA	3110	4000.35	2096
BA	3111	27888.20	54858
BA	3113	0.00	343
BA	3115	2993.40	185
BA	3123	3990.00	825
BA	3125	152081.67	15238
BA	3131	192484.85	7764
BA	3132	0.00	814
BA	3133	96297.63	18572
BA	3134	0.00	3790
BA	3144	0.00	233
BA	3145	25326.20	7314
BA	3155	14380.00	19602
BA	3161	0.00	397
BA	3163	709.35	520
BA	3169	0.00	375
BA	3177	0.00	409
BA	3180	116674.37	708
BA	3188	96000.00	19751
BA	3189	0.00	12
BA	3190	5957.05	18602
BA	3191	0.00	17
BA	3199	0.00	13
BA	3300	93735.28	2523
BA	3313	0.00	507
BA	3315	3000.00	215
BA	3322	6260.94	3256
BA	3325	3000.00	231
BA	3333	120054.75	2349
BA	3377	2913.20	441
BA	3388	2950.00	151
BA	3535	386657.60	25679
BA	3600	0.00	518
BA	3601	0.00	0
BA	3606	0.00	338
BA	3610	5000.00	1198
BA	3611	0.00	368
BA	3612	0.00	0
BA	3614	25700.00	3595
BA	3622	6020.00	4367
BA	3626	1295.00	0
BA	3630	0.00	20
BA	3631	0.00	42
BA	3633	0.00	318
BA	3634	0.00	397
BA	3635	0.00	296
BA	3636	29967.50	4581
BA	3637	223536.47	12382
BA	3638	0.00	0
BA	3644	8682.60	1958
BA	3645	0.00	436
BA	3655	1350.00	1146
BA	3663	1600.00	1282
BA	3670	0.00	190
BA	3677	88619.30	2614
BA	3678	2972.00	1017
BA	3690	0.00	153
BA	3698	1049.00	914
BA	3699	0.00	0
BA	4000	436937.82	115277
BA	4004	6986.00	3262
BA	4012	273013.73	25486
BA	4013	4625.50	887
BA	4022	9923.16	852
BA	4040	1707069.42	104348
BA	4300	30000.00	4306
BA	4303	6954.10	197
BA	4310	515665.27	15289
BA	4313	195000.00	11112
BA	4320	1000.00	339
BA	4333	3000.00	1404
BA	4334	7000.00	326
BA	4338	19983.20	704
BA	4343	105524.40	2731
BA	4345	269914.10	23063
BA	4355	10000.00	105
BA	4363	117879.77	12035
BA	4415	0.00	46
BA	4422	78635.12	38829
BA	4423	2000.00	343
BA	4434	2000.00	208
BA	4445	0.00	681
BA	4455	2000.00	712
BA	4456	3000.00	454
BA	4460	3000.00	295
BA	4470	25855.49	11673
BA	4477	202232.90	14972
BA	4478	3000.00	165
BA	4510	49656.14	17927
BA	4511	15000.00	616
BA	4522	99975.00	1570
BA	4545	1194396.64	102603
BA	4555	1580266.96	66320
BA	4560	300088.83	2212
BA	4564	49970.00	371
BA	4567	160112.44	3588
BA	5000	94901.00	3225
BA	5001	0.00	240
BA	5004	13.20	441
BA	5005	9999.00	926
BA	5009	0.00	545
BA	5010	13.20	553
BA	5011	2500.00	431
BA	5012	2791.50	646
BA	5013	20000.00	13855
BA	5014	0.00	1038
BA	5015	25199.50	1424
BA	5018	0.00	871
BA	5020	1039.60	225
BA	5021	27566.80	899
BA	5022	0.00	117
BA	5023	17134.00	1407
BA	5024	0.00	407
BA	5025	0.00	336
BA	5030	0.00	65
BA	5033	21359.66	6424
BA	5040	1306.80	647
BA	5042	1800.00	735
BA	5044	11015.15	1040
BA	5046	2600.00	193
BA	5049	0.00	343
BA	5050	1226.50	2220
BA	5051	313.20	1302
BA	5052	1925.00	437
BA	5054	0.00	160
BA	5055	50.00	933
BA	5056	0.00	104
BA	5060	9991.50	591
BA	5062	0.00	110
BA	5065	0.00	74
BA	5067	1000.00	526
BA	5068	1448.20	2128
BA	5070	2190.71	321
BA	5075	2250.00	1749
BA	5076	0.00	17
BA	5077	0.00	246
BA	5078	0.00	332
BA	5079	10000.00	229
BA	5081	0.00	437
BA	5088	827.35	1038
BA	5089	365.00	1600
BA	5090	30429.98	9827
BA	5091	0.00	40
BA	5095	0.00	44
BA	5098	0.00	67
BA	5099	2375.67	384
BA	5100	2600.00	1040
BA	5101	589.50	644
BA	5102	0.00	753
BA	5105	0.00	643
BA	5106	0.00	394
BA	5107	0.00	254
BA	5109	823.20	497
BA	5110	37922.25	9256
BA	5111	0.00	2194
BA	5112	0.00	1765
BA	5114	589.50	499
BA	5115	600.00	451
BA	5116	0.00	31
BA	5117	600.00	1133
BA	5118	1589.50	464
BA	5120	4812.20	2090
BA	5121	619.80	507
BA	5122	1167.00	1571
BA	5123	4128.13	2143
BA	5125	4187.50	2852
BA	5130	1470.30	401
BA	5133	5196.10	715
BA	5134	392.70	544
BA	5135	979.50	346
BA	5136	0.00	439
BA	5138	0.00	1217
BA	5141	0.00	992
BA	5144	13137.65	1105
BA	5150	0.00	839
BA	5151	87160.10	22209
BA	5152	0.00	785
BA	5155	0.00	1083
BA	5157	0.00	772
BA	5166	0.00	260
BA	5167	0.00	525
BA	5170	0.00	247
BA	5177	0.00	174
BA	5188	2089.50	1000
BA	5199	0.00	824
BA	5400	237725.90	66343
BA	5411	29340.00	20596
BA	5413	0.00	18
BA	5433	0.00	9
BA	5445	19703.00	446
BA	5454	5830.00	1040
BA	5456	0.00	0
BA	5477	0.00	111
BA	5488	0.00	93
BA	5490	2.85	45
BA	5500	905184.36	66255
BA	5510	1002188.57	127716
BA	5511	916310.65	74116
BA	5520	10018.40	1184
BA	5529	954514.33	69164
BA	5533	498000.00	7441
BA	5566	201188.17	997
BA	5577	1371640.05	99535
BA	5580	817690.00	105427
BA	5588	904075.87	185428
BA	6522	1661480.08	126595
BA	6555	500474.92	0
BA	6565	1616127.85	114213
BA	7000	620135.07	323264
BA	7007	2337.05	1503
BA	7010	2000.37	623
BA	7011	45482.55	529
BA	7012	0.00	902
BA	7013	0.00	1410
BA	7015	45524.47	120
BA	7033	41900.29	3580
BA	7044	45576.40	711
BA	7060	7362.00	327
BA	7065	45600.00	265
BA	7066	349.50	706
BA	7070	268665.93	48899
BA	7077	6000.00	0
BA	7088	0.00	545
BA	7711	13000.00	293
BA	7725	29996.80	15735
BA	7733	0.00	278
BA	7744	10000.00	1782
BA	7755	0.00	479
BA	7777	1584411.70	37732
BA	9000	0.00	6195
BA	9010	21004.00	5039
BA	9012	0.00	480
BA	9013	0.00	477
BA	9018	0.00	56
BA	9035	0.00	141
BA	9049	0.00	10
BA	9055	0.00	524
BA	9056	0.00	3
BA	9077	0.00	417
BA	9090	172061.30	20965
BA	9099	3000.00	651
CE	1010	1118985.02	101089
CE	1111	960307.59	132319
CE	1113	2301797.54	42750
CE	1151	147787.13	0
CE	1177	0.00	0
CE	1200	552289.38	39888
CE	1212	598432.59	102417
CE	1213	205108.78	154338
CE	1214	509042.83	87009
CE	1221	898299.74	157510
CE	1223	10000.00	7074
CE	1225	265570.83	53420
CE	1233	363465.98	131275
CE	1234	819323.92	103385
CE	1235	53805.06	12357
CE	1263	49973.35	193
CE	1265	0.00	147
CE	1277	227124.16	67763
CE	1288	9953.20	2679
CE	1300	93520.00	3133
CE	1310	19823.81	879
CE	1311	14203.10	2468
CE	1313	1006394.85	173777
CE	1322	952676.55	173039
CE	1323	81496.15	6399
CE	1331	885350.12	44080
CE	1333	1028441.93	74099
CE	1335	15029.40	185
CE	1344	10000.00	602
CE	1351	83233.01	1363
CE	1355	14863.20	1352
CE	1414	80244.90	621
CE	1451	719011.55	119030
CE	1509	0.00	160
CE	1515	2044532.08	128526
CE	1522	299968.36	1239
CE	1533	599901.93	1605
CE	1555	599947.34	3698
CE	1566	10000.00	105
CE	1600	0.00	633
CE	1700	47122.02	13193
CE	1702	0.00	0
CE	1703	0.00	1037
CE	1707	6004.60	2083
CE	1709	0.00	111
CE	1710	0.00	1126
CE	1711	10650.00	1008
CE	1717	60067.60	97201
CE	1718	6280.00	1624
CE	1719	0.00	0
CE	1720	1000.00	2179
CE	1727	0.00	376
CE	1731	1250.00	2988
CE	1733	0.00	410
CE	1747	0.00	0
CE	1750	0.00	1809
CE	1751	12315.20	10903
CE	1752	0.00	0
CE	1755	15826.55	5280
CE	1770	0.00	2549
CE	1771	0.00	699
CE	1777	1516.40	8419
CE	1789	0.00	1811
CE	1790	1400.00	596
CE	1794	0.00	374
CE	1795	0.00	0
CE	1800	34011.85	15170
CE	1801	0.00	219
CE	1808	2066.40	687
CE	1818	4961.38	2030
CE	1823	4311.79	2913
CE	1824	360.00	264
CE	1830	800.00	38
CE	1833	800.00	174
CE	1844	0.00	62
CE	1850	190.00	461
CE	1855	0.00	252
CE	1870	1184.00	236
CE	1877	800.00	67
CE	1881	302.00	560
CE	1888	0.00	567
CE	1900	699924.19	64089
CE	1909	0.00	1349
CE	1911	0.00	178
CE	2020	1302076.45	17847
CE	2121	21070.78	0
CE	2207	0.00	445
CE	2222	10000.00	4296
CE	2233	2500000.00	62946
CE	2277	1699741.73	65300
CE	2300	54052.67	4723
CE	2313	10000.00	409
CE	2323	585064.05	33553
CE	2333	9993.35	2028
CE	2345	10000.00	2437
CE	2377	10000.00	0
CE	2500	940000.00	78930
CE	2516	330.15	205
CE	2522	0.00	70
CE	2533	35006.75	465
CE	2580	35000.00	515
CE	2588	13.20	209
CE	2700	9500.00	13809
CE	2707	3000.00	483
CE	2710	5233.70	1440
CE	2711	3017.85	202
CE	2727	3000.00	741
CE	2737	5400.00	463
CE	2772	3480.00	479
CE	2800	22649.85	6981
CE	2822	4913.20	5599
CE	2828	71471.22	48041
CE	2882	5600.00	1387
CE	2896	4930.00	1107
CE	3000	145464.46	8007
CE	3003	1115.05	1006
CE	3011	57049.01	3157
CE	3030	751701.84	3029
CE	3033	143006.11	17960
CE	3035	2416.25	1154
CE	3100	0.00	399
CE	3111	31942.40	4214
CE	3123	0.00	743
CE	3132	350.00	325
CE	3153	3934.50	1891
CE	3313	569987.05	3452
CE	3322	0.00	771
CE	3369	49913.90	167
CE	3601	0.00	0
CE	3610	0.00	0
CE	3617	2485.00	0
CE	3627	0.00	0
CE	3659	0.00	0
CE	3677	0.00	0
CE	3680	0.00	0
CE	3690	4986.80	0
CE	3697	0.00	0
CE	3698	0.00	0
CE	4000	606683.43	106294
CE	4004	110000.00	1063
CE	4040	1656622.84	77308
CE	4321	717919.85	208854
CE	4399	9987.50	119
CE	4410	0.00	124
CE	4444	0.00	0
CE	4500	99878.59	4319
CE	4510	199708.10	948
CE	4511	1787537.16	44176
CE	4512	0.00	5256
CE	4518	9817.55	246
CE	4533	53170.00	3126
CE	4542	24732.93	755
CE	4544	65923.40	7139
CE	4554	45000.00	617
CE	4555	1313772.21	55910
CE	4565	0.00	1348
CE	4567	30047.40	5743
CE	4580	596400.24	102470
CE	5000	91802.49	10166
CE	5001	22281.75	7305
CE	5003	0.00	119
CE	5004	2600.07	0
CE	5005	14250.70	1736
CE	5010	2609.96	1619
CE	5011	13916.00	2363
CE	5012	2778.20	678
CE	5013	0.00	76
CE	5015	2585.00	270
CE	5020	30305.20	5241
CE	5022	13865.66	860
CE	5025	0.00	72
CE	5030	11557.59	5952
CE	5033	7103.20	1656
CE	5040	3305.95	931
CE	5044	20215.46	14993
CE	5050	14074.00	2588
CE	5055	5958.95	1766
CE	5060	2605.95	349
CE	5070	3005.95	890
CE	5080	10.00	0
CE	5088	2605.95	796
CE	5090	2603.20	332
CE	5099	3093.20	662
CE	5111	20433.25	5013
CE	5112	4005.00	816
CE	5113	10249.35	1226
CE	5115	0.00	6068
CE	5121	1040.00	986
CE	5122	2013.20	1116
CE	5124	5040.00	614
CE	5130	1057.50	282
CE	5133	4200.00	698
CE	5144	60426.40	16440
CE	5150	0.00	0
CE	5151	535786.26	67917
CE	5152	0.00	299
CE	5155	15978.55	5586
CE	5161	3950.00	97
CE	5166	1543.55	292
CE	5177	0.00	2259
CE	5190	0.00	3609
CE	5192	65022.13	25667
CE	5199	31314.85	6532
CE	5412	134898.36	17955
CE	5440	3713.20	0
CE	5488	0.00	1276
CE	5500	10449.47	4396
CE	5517	513227.77	28218
CE	5522	19973.20	2383
CE	5533	0.00	944
CE	5555	1052084.02	111154
CE	6510	1013902.15	24657
CE	6555	11445.00	2239
CE	6565	1321959.83	56059
CE	7000	0.00	736
CE	7011	3050.00	1978
CE	7066	1638.00	480
CE	7070	1190653.25	47010
CE	7077	20013.20	766
CE	7080	3101.80	4306
CE	7777	689461.90	113515
CE	7793	288949.63	27452
CE	9000	36726.40	7818
CE	9003	0.00	217
CE	9005	60000.00	926
CE	9009	30000.00	3674
CE	9010	301802.50	5238
CE	9011	29996.50	2369
CE	9012	40000.00	20625
CE	9013	299895.58	20070
CE	9015	20100.00	1274
CE	9016	0.00	511
CE	9017	9993.20	168
CE	9018	650.00	341
CE	9019	105200.00	14544
CE	9020	10000.00	455
CE	9022	0.00	3503
CE	9030	0.00	185
CE	9033	0.00	825
CE	9040	0.00	125
CE	9044	34500.00	2211
CE	9050	9904.55	1045
CE	9070	10000.00	1302
CE	9071	0.00	60
CE	9077	10000.00	347
CE	9078	835.00	3372
CE	9086	0.00	93
CE	9087	0.00	216
CE	9088	23326.40	12506
CE	9090	219781.24	303593
CE	9093	49772.59	4048
CE	9099	855397.25	30392
ES	1000	960438.20	42829
ES	1010	1440012.10	181813
ES	1011	31100.00	359
ES	1012	354350.33	1584
ES	1015	33989.95	132
ES	1017	0.00	2141
ES	1040	134939.20	1026
ES	1070	13923.55	1272
ES	1077	26000.00	2001
ES	1080	303386.66	1260
ES	1111	206573.54	29786
ES	1112	2000.00	5544
ES	1122	35000.00	687
ES	1133	55000.00	1119
ES	1140	221131.03	16782
ES	1143	1131526.03	48412
ES	1145	1019401.38	44283
ES	1200	20644.10	1769
ES	1202	25722.29	0
ES	1210	23310.01	3724
ES	1212	1482852.67	73030
ES	1221	117531.66	1550
ES	1233	15000.00	622
ES	1313	394331.22	37836
ES	1314	14872.30	428
ES	1319	11706.99	2327
ES	1320	15000.00	1180
ES	1330	0.00	413
ES	1331	10000.00	474
ES	1333	74487.20	1344
ES	1334	10000.00	0
ES	1340	10400.00	775
ES	1344	12017.17	1766
ES	1350	907932.39	73384
ES	1355	9680.44	655
ES	1356	68702.12	1729
ES	1360	14936.50	607
ES	1365	16364.99	511
ES	1377	16000.00	3073
ES	1400	1746125.00	37409
ES	1401	0.00	358
ES	1410	26120.00	7804
ES	1412	1970.00	374
ES	1414	99378.90	5913
ES	1415	10100.00	405
ES	1420	10189.00	213
ES	1441	10000.00	181
ES	1444	0.00	304
ES	1445	6017.50	776
ES	1450	5000.00	618
ES	1456	6500.00	1438
ES	1477	0.00	138
ES	1512	0.00	640
ES	1515	2311807.43	52765
ES	1555	77513.68	7251
ES	1566	60000.00	478
ES	1700	47224.25	22915
ES	1711	3000.00	1599
ES	1717	286817.90	57741
ES	1733	7974.68	7499
ES	1770	10000.00	11152
ES	1777	366119.12	36706
ES	1778	3000.00	14635
ES	1800	7300.00	5236
ES	1810	6000.00	3551
ES	1818	185765.09	23598
ES	1823	800.00	0
ES	1870	3108.50	3733
ES	1888	96074.44	5255
ES	1899	270620.79	5551
ES	1905	0.00	204
ES	1907	300.00	1333
ES	1912	0.00	483
ES	1919	48765.17	6416
ES	1922	0.00	0
ES	1970	15428.60	2063
ES	1999	750.00	459
ES	2020	1077123.58	26085
ES	2200	1548662.71	42644
ES	2222	2295302.44	51983
ES	2244	10000.00	468
ES	2300	179936.35	6254
ES	2322	22310.00	2544
ES	2323	839617.68	74787
ES	2333	642874.37	17616
ES	2340	0.00	233
ES	2345	482541.09	10042
ES	2500	1628793.81	57156
ES	2551	10667.42	1434
ES	2701	0.00	88
ES	2707	0.00	231
ES	2723	0.00	131
ES	2727	0.00	555
ES	2733	0.00	496
ES	2744	0.00	1419
ES	2755	0.00	206
ES	2757	0.00	349
ES	2780	0.00	1000
ES	2788	4088.50	1929
ES	2799	0.00	900
ES	2814	783.28	510
ES	2817	0.00	279
ES	2820	2600.00	840
ES	2828	6000.00	925
ES	2829	0.00	92
ES	2888	0.00	346
ES	3000	19625.74	9559
ES	3003	3003.86	4027
ES	3010	4428.58	2738
ES	3030	31289.67	12291
ES	3050	0.00	975
ES	3066	3900.00	2575
ES	3100	0.00	440
ES	3133	67338.67	17441
ES	3177	49945.39	8115
ES	3300	1780.00	383
ES	3500	0.00	328
ES	3534	2000.00	72
ES	3535	0.00	677
ES	3555	13950.92	1205
ES	3577	0.00	43
ES	3640	60486.03	1868
ES	4000	280402.29	24283
ES	4001	50700.00	1883
ES	4004	49879.35	650
ES	4011	341336.84	9781
ES	4022	75473.12	17961
ES	4023	50000.00	2035
ES	4026	57000.00	7546
ES	4040	1353827.53	55957
ES	4044	831046.70	84405
ES	4080	78282.70	42580
ES	4321	40000.00	611
ES	4322	35030.30	4782
ES	4323	19999.94	341
ES	4333	53994.34	10947
ES	4343	19961.13	4643
ES	4421	62854.30	365
ES	4433	94885.00	3656
ES	4480	29616.58	3226
ES	4550	31570.00	3943
ES	4555	9999.00	717
ES	4567	1406216.69	34187
ES	5000	7968.08	2535
ES	5025	3096.20	525
ES	5027	3114.92	1248
ES	5050	7909.52	5347
ES	5051	3114.92	1001
ES	5079	4414.01	378
ES	5080	3114.92	2551
ES	5123	6720.00	1597
ES	5400	113847.50	7391
ES	5500	249737.62	999
ES	5505	40028.17	0
ES	5555	1064731.91	53787
ES	6565	1063326.78	39222
ES	7000	186815.74	27884
ES	7007	42730.00	2095
ES	7777	1275354.25	43390
ES	7788	21749.98	598
ES	9000	0.00	266
ES	9013	5000.00	600
ES	9090	475449.85	27840
GO	1010	1532703.44	106014
GO	1105	2513705.83	48653
GO	1111	2265658.16	77729
GO	1122	2240622.96	29993
GO	1140	350.00	230
GO	1170	2591858.00	88545
GO	1188	10288.20	240
GO	1212	1630892.07	169774
GO	1234	1236.80	3386
GO	1300	26731.81	3038
GO	1307	81576.90	2120
GO	1308	15404.00	0
GO	1310	14999.87	595
GO	1311	15700.00	1316
GO	1313	900794.33	83063
GO	1314	106600.00	12668
GO	1317	14000.00	513
GO	1318	15000.00	3762
GO	1322	15000.00	941
GO	1324	10000.00	2974
GO	1333	15000.00	847
GO	1344	19098.85	1769
GO	1370	20405.00	1757
GO	1377	17450.56	1054
GO	1399	0.00	151
GO	1400	105016.57	8519
GO	1414	1427952.56	56705
GO	1444	738777.01	27801
GO	1500	351143.77	5958
GO	1504	110228.01	21715
GO	1505	10000.00	401
GO	1510	10000.00	640
GO	1511	835145.68	10623
GO	1512	55489.40	18682
GO	1515	1159854.92	39976
GO	1518	50000.00	26507
GO	1525	0.00	335
GO	1555	2600.00	0
GO	1560	0.00	2072
GO	1567	6318.37	0
GO	1570	0.00	1873
GO	1577	10000.00	270
GO	1593	0.00	691
GO	1700	490416.71	274406
GO	1701	94922.27	31190
GO	1717	6000.00	2436
GO	1718	6000.00	569
GO	1740	35127.90	19796
GO	1747	9976.80	451
GO	1767	0.00	2233
GO	1777	1814.25	2905
GO	1788	0.00	2496
GO	1800	800.00	951
GO	1801	4784.76	940
GO	1808	156106.00	9176
GO	1810	5386.49	616
GO	1818	350.00	355
GO	1877	8809.60	1204
GO	1899	3500.00	215
GO	1900	1800.00	14171
GO	1910	0.00	0
GO	1919	2333137.35	61809
GO	1920	144446.42	33554
GO	1977	0.00	173
GO	2000	4613.55	1083
GO	2010	0.00	1439
GO	2018	1984676.68	100437
GO	2020	19398.80	10764
GO	2022	0.00	0
GO	2025	30000.00	400
GO	2030	3000.00	563
GO	2121	0.00	1276
GO	2222	2218680.86	88894
GO	2345	2264190.00	50909
GO	2510	820300.00	36655
GO	2512	70006.60	2884
GO	2525	2604.70	2836
GO	2533	0.00	0
GO	2555	925558.78	96188
GO	2577	60000.00	319
GO	2580	514550.00	151508
GO	2700	300093.32	7544
GO	2701	0.00	745
GO	2707	0.00	319
GO	2710	0.00	1259
GO	2715	2000.00	509
GO	2717	8805.00	1387
GO	2725	2000.00	471
GO	2727	2000.00	282
GO	2728	0.00	289
GO	2737	0.00	390
GO	2755	5710.55	4184
GO	2770	2000.00	1217
GO	2800	7760.00	2957
GO	2810	1200.00	1865
GO	2822	1760.00	2516
GO	2825	0.00	1982
GO	2828	447000.00	30401
GO	2829	9560.00	3362
GO	2830	16126.60	2721
GO	2888	0.00	254
GO	2889	0.00	213
GO	2893	0.00	759
GO	2939	0.00	328
GO	3000	198595.29	3776
GO	3007	0.00	1085
GO	3010	184829.81	22176
GO	3030	67306.55	6374
GO	3060	0.00	477
GO	3077	9225.00	5412
GO	3101	40000.00	5458
GO	3105	4980.00	133
GO	3107	0.00	232
GO	3110	0.00	539
GO	3111	29980.00	1784
GO	3112	150000.00	2819
GO	3113	5000.00	720
GO	3121	8800.00	497
GO	3122	10000.00	209
GO	3123	0.00	3898
GO	3131	147187.00	3868
GO	3132	0.00	662
GO	3133	20000.00	408
GO	3140	40908.40	1128
GO	3141	2485.60	2383
GO	3144	66610.10	2751
GO	3170	530.00	0
GO	3177	0.00	75
GO	3188	10000.00	55
GO	3190	5000.00	457
GO	3191	0.00	210
GO	3300	0.00	185
GO	3310	0.00	126
GO	3333	130641.20	9393
GO	3360	34000.00	2476
GO	3555	22848.22	0
GO	3600	20000.00	933
GO	3608	0.00	532
GO	3618	0.00	368
GO	3633	250129.00	31800
GO	3636	60790.00	5191
GO	3637	29966.09	155
GO	3660	0.00	12038
GO	3666	43117.34	1455
GO	3677	5540.00	327
GO	3690	4130.00	1920
GO	3699	6750.00	19098
GO	4001	0.00	0
GO	4040	614544.87	74877
GO	4044	2574.00	325
GO	4300	70000.00	570
GO	4321	67500.00	1434
GO	4333	113742.41	1787
GO	4343	72500.00	4710
GO	4345	23113.20	283
GO	4400	4684.50	1991
GO	4411	7560.00	1269
GO	4425	18000.00	996
GO	4438	4395.85	0
GO	4444	737544.92	64941
GO	4500	2021400.00	67729
GO	4501	0.00	215
GO	4511	0.00	0
GO	4540	339686.52	26428
GO	4545	1292700.00	49766
GO	4555	0.00	0
GO	4567	13.20	0
GO	4578	1190843.67	67130
GO	4599	1260448.89	70663
GO	5000	23500.00	8449
GO	5002	0.00	413
GO	5005	2475.00	2169
GO	5007	0.00	58
GO	5008	0.00	4469
GO	5012	0.00	394
GO	5018	406.03	555
GO	5030	0.00	230
GO	5033	0.00	264
GO	5055	0.00	2842
GO	5058	0.00	109
GO	5062	526.00	94
GO	5068	1430.64	383
GO	5075	0.00	144
GO	5089	0.00	300
GO	5090	0.00	268
GO	5100	0.00	1338
GO	5122	0.00	238
GO	5123	6020.70	1960
GO	5133	40.00	1100
GO	5151	133534.05	2565
GO	5155	0.00	571
GO	5177	20820.00	1190
GO	5190	7200.00	0
GO	5192	550.00	678
GO	5500	139964.20	3597
GO	5510	240032.20	1445
GO	5544	248086.22	1357
GO	5555	1250114.65	111788
GO	5579	99913.96	641
GO	6544	0.00	463
GO	6565	172182.72	24258
GO	6577	0.00	217
GO	7000	26000.90	1967
GO	7010	23800.00	5928
GO	7015	0.00	198
GO	7055	800.00	1536
GO	7070	0.00	1588
GO	7077	0.00	2299
GO	7777	1836489.74	78431
GO	9090	60000.00	38880
MA	1010	1053500.00	101806
MA	1033	34217.05	1438
MA	1100	0.00	902
MA	1111	2340893.66	105583
MA	1122	28349.20	1885
MA	1123	1241434.16	55755
MA	1165	561976.53	37558
MA	1200	12751.30	3261
MA	1211	510000.00	31537
MA	1212	57532.20	15596
MA	1221	61418.50	2376
MA	1222	58194.15	14341
MA	1233	499720.66	39328
MA	1234	233322.82	72038
MA	1244	11485.00	1478
MA	1300	16849.59	8338
MA	1302	0.00	960
MA	1310	11385.00	0
MA	1311	82000.00	9390
MA	1312	84100.44	8652
MA	1313	903360.35	76893
MA	1314	10759.40	271
MA	1315	17413.55	3466
MA	1316	10000.00	188
MA	1320	14993.20	0
MA	1321	30320.77	2391
MA	1322	3204.10	3850
MA	1323	74951.20	9963
MA	1324	14670.00	717
MA	1330	11940.00	1327
MA	1333	14998.85	2726
MA	1340	5523.00	736
MA	1344	10000.00	1123
MA	1345	82015.00	0
MA	1347	13.20	501
MA	1350	15332.20	562
MA	1355	15013.20	0
MA	1358	15000.00	2017
MA	1360	10000.00	274
MA	1365	27960.70	1969
MA	1366	0.00	0
MA	1380	25000.00	14456
MA	1414	1206002.05	111538
MA	1415	100000.00	4869
MA	1444	29999.55	1043
MA	1500	50000.00	658
MA	1510	1525000.00	61136
MA	1513	1499772.46	77661
MA	1522	159473.25	2494
MA	1555	1499950.52	67352
MA	1566	0.00	183
MA	1577	50000.00	297
MA	1588	49966.40	515
MA	1611	0.00	703
MA	1616	0.00	2319
MA	1678	0.00	259
MA	1700	67036.35	23884
MA	1701	31884.00	20288
MA	1705	41450.00	7800
MA	1706	0.00	112
MA	1707	3973.20	2494
MA	1710	17453.83	10612
MA	1717	78522.40	6925
MA	1718	6850.00	3353
MA	1723	0.00	411
MA	1725	69591.40	3484
MA	1733	2163.90	1028
MA	1741	0.00	729
MA	1744	22466.20	7931
MA	1750	0.00	133
MA	1755	0.00	1278
MA	1760	0.00	181
MA	1770	5114.00	1028
MA	1773	0.00	340
MA	1777	7580.00	7261
MA	1785	8693.96	3601
MA	1787	0.00	1036
MA	1789	500.00	2003
MA	1798	0.00	2855
MA	1800	9343.20	1469
MA	1818	0.00	4451
MA	1867	0.00	190
MA	1881	0.00	94
MA	1888	18934.55	4233
MA	1900	20000.00	2679
MA	1919	861833.02	105778
MA	1920	0.00	1086
MA	1955	139968.21	941
MA	1999	122302.02	3241
MA	2000	0.00	1898
MA	2018	6500.00	2499
MA	2020	1649898.90	31966
MA	2121	0.00	981
MA	2177	3200.00	297
MA	2200	1635912.20	117033
MA	2211	1423581.32	27605
MA	2222	2448076.40	195768
MA	2277	10000.00	1100
MA	2300	0.00	200
MA	2510	797506.20	97075
MA	2525	156978.20	12873
MA	2712	3013.20	2270
MA	2727	0.00	745
MA	2744	3650.00	0
MA	2800	4914.60	3976
MA	2807	0.00	300
MA	2828	60434.75	21311
MA	2888	0.00	2891
MA	3100	90001.00	9252
MA	3111	270684.15	23113
MA	3113	220.00	110
MA	3122	81237.20	17256
MA	3123	0.00	0
MA	3131	75235.25	6996
MA	3133	109870.59	1515
MA	3134	0.00	57
MA	3144	70317.40	23050
MA	3145	0.00	234
MA	3155	0.00	319
MA	3156	0.00	115
MA	3178	2000.00	624
MA	3300	30976.40	3844
MA	3310	30000.00	6751
MA	3311	38820.15	4947
MA	3312	0.00	273
MA	3313	0.00	537
MA	3317	8183.20	1327
MA	3322	29910.15	1262
MA	3333	435686.80	189843
MA	3344	99966.52	47758
MA	3345	29996.65	6044
MA	3360	0.00	1431
MA	3380	50000.00	4780
MA	3500	49725.65	769
MA	3535	0.00	615
MA	3567	100000.00	7220
MA	3636	21055.11	7238
MA	3645	10000.00	704
MA	3677	10667.82	4493
MA	3678	4970.00	0
MA	4000	528370.00	99598
MA	4011	50942.40	3413
MA	4040	38264.50	1870
MA	4065	52145.70	3774
MA	4300	115000.00	2493
MA	4311	0.00	0
MA	4321	190500.00	3669
MA	4322	17191.50	1402
MA	4333	220900.00	22400
MA	4343	163400.00	64619
MA	4355	13.20	8678
MA	4422	0.00	500
MA	4433	34989.80	0
MA	4500	20856.40	3862
MA	4511	999977.00	21254
MA	4512	1000000.00	34821
MA	4522	24997.65	2581
MA	4525	49982.80	268
MA	4533	500.00	459
MA	4543	0.00	382
MA	4545	50527.40	744
MA	4554	0.00	424
MA	4555	1200.00	1100
MA	4570	100000.00	0
MA	4577	54797.40	8273
MA	5000	3270.66	632
MA	5001	3270.66	76
MA	5005	3270.66	660
MA	5011	0.00	558
MA	5013	3270.66	54
MA	5020	2606.20	554
MA	5021	3270.66	172
MA	5022	3159.40	846
MA	5033	3270.66	89
MA	5050	3511.53	3332
MA	5051	3267.30	1513
MA	5055	3270.66	222
MA	5060	3108.00	107
MA	5077	3270.00	391
MA	5099	3270.66	241
MA	5111	2000.00	739
MA	5112	0.00	1618
MA	5122	385797.30	79674
MA	5123	0.00	1103
MA	5133	0.00	399
MA	5151	13294.45	3778
MA	5400	10000.06	0
MA	5433	0.00	80
MA	5454	0.00	4506
MA	5533	789989.70	106576
MA	5555	794797.70	16175
MA	6513	945258.92	134223
MA	6528	0.00	262
MA	6565	937946.57	111584
MA	6588	0.00	962
MA	7000	186177.05	56108
MA	7777	1534174.60	74058
MA	7778	100000.00	7258
MA	9000	183346.20	1278
MA	9011	40190.00	10979
MA	9090	902436.28	57864
MG	1000	1458621.26	31268
MG	1002	20000.00	408
MG	1009	109655.32	1789
MG	1010	1390415.68	162092
MG	1015	1823421.76	19747
MG	1020	580102.41	21057
MG	1070	9950.00	986
MG	1080	1767941.55	103090
MG	1100	1948855.30	62448
MG	1107	0.00	0
MG	1111	2341288.06	74223
MG	1121	1940904.60	38321
MG	1122	2386283.81	98404
MG	1123	500.00	4395
MG	1125	2647.35	1286
MG	1133	0.00	1463
MG	1199	2284568.56	62815
MG	1202	7000.00	962
MG	1207	9617.50	1206
MG	1210	91040.45	4197
MG	1214	30000.00	634
MG	1220	26646.80	1068
MG	1221	13033.00	2492
MG	1222	5000.00	1739
MG	1223	20622.57	2769
MG	1224	86014.00	1911
MG	1225	0.00	175
MG	1231	538537.47	93932
MG	1233	89564.85	11885
MG	1234	2185889.83	89046
MG	1236	9584.47	4157
MG	1240	43858.83	10210
MG	1241	0.00	0
MG	1244	0.00	3432
MG	1245	4394.62	1651
MG	1251	8500.00	637
MG	1256	5651.91	2243
MG	1258	4223.02	369
MG	1261	7044.63	1213
MG	1271	3397.00	447
MG	1280	28028.20	4517
MG	1282	5754.15	626
MG	1300	96488.67	11950
MG	1301	93478.27	7902
MG	1307	1697785.43	87891
MG	1310	472100.00	42923
MG	1311	88463.80	4023
MG	1312	1028965.19	194332
MG	1313	659214.39	131312
MG	1314	1034355.18	89378
MG	1315	1017416.48	131228
MG	1317	106573.79	7970
MG	1322	537510.78	11290
MG	1323	10000.00	2684
MG	1324	15000.00	1226
MG	1325	15000.00	1609
MG	1330	806826.71	32296
MG	1331	565341.91	23026
MG	1333	1037187.75	112724
MG	1334	1745.00	1205
MG	1344	30538.46	2565
MG	1345	14985.50	6132
MG	1350	805987.06	45076
MG	1355	14934.46	3585
MG	1356	88645.99	3181
MG	1363	804003.27	68686
MG	1377	471978.38	4508
MG	1378	800896.01	176841
MG	1389	17883.40	0
MG	1400	11999.98	1964
MG	1403	45000.00	369
MG	1404	0.00	218
MG	1412	109220.00	20447
MG	1414	1345428.66	30120
MG	1415	6500.00	21969
MG	1417	0.00	262
MG	1418	20000.00	1577
MG	1422	0.00	234
MG	1430	0.00	277
MG	1433	412206.59	28023
MG	1441	204685.00	6311
MG	1444	36256.50	6782
MG	1450	1006908.32	14477
MG	1455	79826.67	2746
MG	1456	0.00	0
MG	1466	20050.00	240
MG	1476	1241.05	378
MG	1478	158.00	864
MG	1480	60000.00	295
MG	1489	0.00	106
MG	1500	2273281.35	56644
MG	1501	115420.00	832
MG	1505	0.00	384
MG	1510	2060281.96	69900
MG	1511	1530442.22	58243
MG	1512	55000.00	1117
MG	1513	2046600.79	63149
MG	1515	1981913.35	120489
MG	1516	50407.00	470
MG	1518	912493.21	39037
MG	1520	55000.00	1660
MG	1525	85000.00	471
MG	1531	1525348.84	43926
MG	1533	113570.51	4259
MG	1540	30037.10	3390
MG	1550	490340.91	24362
MG	1555	63020.07	25215
MG	1570	1500350.63	27326
MG	1580	351568.76	4274
MG	1590	2154395.91	38448
MG	1600	620.30	518
MG	1610	440.30	635
MG	1616	198.85	393
MG	1620	0.00	520
MG	1633	8500.00	1461
MG	1700	205024.37	20031
MG	1701	22686.18	11830
MG	1702	0.00	1404
MG	1704	75100.00	48043
MG	1705	50000.57	27847
MG	1706	0.00	1141
MG	1707	253500.00	51073
MG	1708	3550.00	1724
MG	1709	0.00	436
MG	1710	92712.78	19463
MG	1711	14140.00	20626
MG	1712	3968.00	4106
MG	1714	0.00	0
MG	1715	60944.20	7520
MG	1716	11334.55	2613
MG	1717	505986.91	230008
MG	1718	6784.70	15450
MG	1719	1000.00	2835
MG	1720	16807.88	158541
MG	1721	0.00	994
MG	1722	0.00	2966
MG	1723	0.00	18407
MG	1724	881.35	1058
MG	1725	1810.55	3430
MG	1726	0.00	497
MG	1727	88340.64	26386
MG	1728	0.00	1242
MG	1729	0.00	2585
MG	1730	28510.00	3165
MG	1731	0.00	830
MG	1732	13.20	9843
MG	1733	3158.20	2119
MG	1734	0.00	428
MG	1735	3958.40	2583
MG	1736	0.00	831
MG	1737	0.00	7311
MG	1738	48106.99	12762
MG	1739	60000.00	669
MG	1741	0.00	584
MG	1742	0.00	529
MG	1743	0.00	607
MG	1744	14171.00	16411
MG	1745	127730.26	51626
MG	1746	0.00	298
MG	1747	0.00	792
MG	1748	0.00	182
MG	1749	0.00	770
MG	1750	101000.00	20507
MG	1751	47000.00	11899
MG	1753	0.00	542
MG	1754	0.00	312
MG	1755	0.00	4324
MG	1756	883.95	2421
MG	1757	17898.19	1124
MG	1758	2825.08	2354
MG	1759	999.00	755
MG	1760	1360.00	15151
MG	1761	0.00	797
MG	1763	2000.00	65
MG	1764	3605.50	10154
MG	1765	10012.32	2264
MG	1766	0.00	981
MG	1767	250.35	1217
MG	1768	0.00	63
MG	1770	0.00	8656
MG	1776	72000.00	334
MG	1777	353624.00	58176
MG	1778	1819.20	4091
MG	1780	86500.00	28884
MG	1785	0.00	434
MG	1787	33700.10	20140
MG	1788	5048.42	1571
MG	1789	5333.00	4790
MG	1790	999.00	7152
MG	1791	0.00	5519
MG	1793	1200.00	4891
MG	1798	0.00	241
MG	1799	0.00	1917
MG	1800	172600.00	12815
MG	1801	0.00	1392
MG	1804	0.00	486
MG	1810	1782.40	365
MG	1811	5774.20	810
MG	1812	0.00	994
MG	1813	1320.03	643
MG	1818	0.00	1069
MG	1819	700.00	471
MG	1820	0.00	914
MG	1822	3600.00	884
MG	1830	3457.50	689
MG	1844	0.00	1214
MG	1850	13157.67	3200
MG	1851	3248.50	1048
MG	1854	2900.00	623
MG	1855	0.00	673
MG	1865	18434.82	4549
MG	1866	1100.00	253
MG	1877	0.00	321
MG	1881	1913.20	418
MG	1883	0.00	519
MG	1888	365.00	529
MG	1889	2027.50	958
MG	1899	0.00	1270
MG	1900	11982.50	1915
MG	1901	15000.00	0
MG	1903	5668.55	937
MG	1904	0.00	959
MG	1909	19999.98	1011
MG	1910	0.00	337
MG	1912	420.00	976
MG	1913	270604.20	478
MG	1917	0.00	1047
MG	1919	2471750.39	36234
MG	1920	6963.83	4466
MG	1921	445781.40	9907
MG	1923	0.00	614
MG	1925	0.00	621
MG	1927	0.00	45
MG	1934	200.00	148
MG	1939	20000.00	0
MG	1944	90846.16	8797
MG	1951	19961.40	370
MG	1966	3950.00	1760
MG	1968	0.00	179
MG	1970	0.00	137
MG	1977	703816.00	31194
MG	1978	0.00	1420
MG	1988	0.00	1138
MG	1990	1313517.89	58634
MG	1991	0.00	234
MG	1999	2100000.00	60509
MG	2000	250749.46	27712
MG	2001	0.00	497
MG	2009	0.00	205
MG	2012	1710.70	3938
MG	2013	0.00	721
MG	2014	59601.50	946
MG	2015	1597956.55	65316
MG	2018	1284697.55	12744
MG	2019	0.00	1578
MG	2020	1084039.38	23091
MG	2021	33276.50	2252
MG	2022	2001.79	763
MG	2024	0.00	1726
MG	2028	5541.15	2999
MG	2030	4820.20	859
MG	2031	50018.85	2527
MG	2033	0.00	1103
MG	2034	4809.00	219
MG	2040	0.00	294
MG	2044	0.00	1168
MG	2045	3000.00	2608
MG	2050	50559.28	5886
MG	2051	58360.00	969
MG	2057	0.00	0
MG	2060	49999.71	1614
MG	2069	2500.00	998
MG	2070	3500.00	2135
MG	2074	0.00	40
MG	2075	1205.00	711
MG	2077	1492.00	1056
MG	2080	302932.65	26633
MG	2089	3850.00	1895
MG	2091	0.00	116
MG	2095	0.00	107
MG	2097	9979.10	1011
MG	2100	12963.70	625
MG	2101	2000.00	231
[truncated: 5,951 more rows]
